# Supplementary material for: Resources to aid ethical review of clinical studies: an exploratory scoping review identifying gaps and opportunities
Source: Trials. 2025 Mar 3;26:77. doi: 10.1186/s13063-025-08782-1 (PMC11877689; doi:10.1186/s13063-025-08782-1)
Supplement: Supplementary file 2 — Supplementary Material 2. Resource Collection. [file 13063_2025_8782_MOESM2_ESM.xlsx]

## Sheet: Resource Collection
Checkpoint Nr.	Checkpoint	N	Resource Nr.	Stakeholder	Document type	Year	Language	Page Nr.	Description	Link	Source	Keywords
1	Identification, study registration, and notification of authorities	0
2	Study management, investigators, and study sites	14	20	AKEK	guideline	2022	German	1	Advice (Empfehlung) "zur Bewertung der Qualifikation von Prüfern/Hauptprüfern sowie Mitgliedern eines Prüfungsteams/einer Prüfergruppe" regarding the completed course work required for investigators and prinicple investigators to comply with EU Regulations No. 536/2014, No. 2017/745, and No. 2017/746. Passed by the Board of Directors of the German Medical Association and adopted by German Associa…	https://www.akek.de/wp-content/uploads/2022-01-14_Empfehlungen.pdf	https://www.akek.de/curriculare-fortbildungen/	Qualifications; Assessment
			149	LMU-Medizinische Fakultät	guideline	2016	German	6	Resolution (Beschluss) of the German Medical Association "Grundlagenkurs für Prüfer/Stellvertreter und Mitglieder einer Prüfgruppe bei klinischen Prüfungen nach dem Arzneimittelgesetz bzw. für Prüfer nach der Verordnung (EU) Nr. 536/2014 und für Prüfer nach dem Medizinproduktegesetz" specifying the content and structure of the basic course for investigators and deputy investigators and members of…	https://www.med.lmu.de/einrichtungen/ethik/klinische_pruefung_amg/unterlagen_einreichung_amg/unterlagen_pruefer_sv/grundlagenkurs_baek.pdf	https://www.med.lmu.de/einrichtungen/ethik/klinische_pruefung_amg/unterlagen_einreichung_amg/unterlagen_pruefer_sv/index.html	Qualifications; Qualifying Courses; AMG; MPG
			150	LMU-Medizinische Fakultät	guideline	2016	German	8	Resolution (Beschluss) of the German Medical Association "Aufbaukurs für Prüfer/Stellvertreter bzw. Hauptprüfer, die eine Prüfgruppe bzw. ein Prüferteam bei klinischen Prüfungen nach dem Arzneimittelgesetz bzw. der Verordnung (EU) Nr. 536/2014 oder gemäß Medizinproduktegesetz leiten" specifying the content and structure of the advanced course for investigators and deputy investigators and members…	https://www.med.lmu.de/einrichtungen/ethik/klinische_pruefung_amg/unterlagen_einreichung_amg/unterlagen_pruefer_sv/aufbaukurs_baek.pdf	https://www.med.lmu.de/einrichtungen/ethik/klinische_pruefung_amg/unterlagen_einreichung_amg/unterlagen_pruefer_sv/index.html	Qualifications; Qualifying Courses; AMG; MPG
			151	LMU-Medizinische Fakultät	guideline	2016	German	6	Resolution (Beschluss) of the German Medical Association "Auffrischungskurs für Prüfer/Stellvertreter und Mitglieder einer Prüfgruppe bei klinischen Prüfungen nach dem Arzneimittelgesetz sowie für Hauptprüfer und Prüfer nach der Verordnung (EU) Nr. 536/2014 oder nach dem Medizinproduktegesetz" specifying the content and structure of the refresher course for investigators and deputy investigators …	https://www.med.lmu.de/einrichtungen/ethik/klinische_pruefung_amg/unterlagen_einreichung_amg/unterlagen_pruefer_sv/auffrischungskurs_baek.pdf	https://www.med.lmu.de/einrichtungen/ethik/klinische_pruefung_amg/unterlagen_einreichung_amg/unterlagen_pruefer_sv/index.html	Qualifications; Qualifying Courses; AMG; MPG
			177	Albert-Ludwigs-Universität Freiburg	guideline	2022	German	1	Guidance (Hinweise) "der Ethik-Kommission zur Qualifikation von Prüfer, Stellvertreter & Prüfgruppe" listing five bullet points regarding the professional qualifications, clinical experience, and training required for (prinicple) investigators.	https://www.uniklinik-freiburg.de/fileadmin/mediapool/10_andere/ethikkommission/pdf/Wichtige_Hinweise_zur_Qualifikation_2022.pdf	https://www.uniklinik-freiburg.de/ethikkommission.html	Qualifications; Qualifying Courses; Clinical Experience; Professional Experience
			140	Ethik-Kommission Westfalen-Lippe	guideline	2022	German	1	Guidance (in form of a tabular list) of the qualification certificates to be submitted to the Ethics Committee for examiners, deputies and review body. This document is based on the advice "zur Bewertung der Qualifikation von Prüfern/Hauptprüfern sowie Mitgliedern eines Prüfungsteams/einer Prüfergruppe" (R20).	https://www.aekwl.de/fileadmin/user_upload/aekwl/ethik/schaubild_unterlagen_neu.pdf	https://www.aekwl.de/fuer-aerzte/ethik-kommission/antragsunterlagen-hilfestellung/antrag-nach-amg/	Qualifications; Assessment; Qualifying Courses; Clinical Experience; AMG; MPG
			138	Ethik-Kommission Westfalen-Lippe	template	2018	German	10	Handout (Handreichung) "Bei der Ethik-Kommission vorzulegende Qualifikationsnachweise für Prüfer, Stellvertreter und Prüfstelle“ regarding the proof of required qualification for (priniple) investigators. This includes a detailed list of the required information to be provided to ethic committees, a template for reporting the clinical experience of investigators, a template to report the required…	https://www.bundesaerztekammer.de/fileadmin/user_upload/downloads/pdf-Ordner/MuE/Handreichung-Qualifikationsnachw.pdf#page=3	https://www.aekwl.de/fuer-aerzte/ethik-kommission/antragsunterlagen-hilfestellung/antrag-nach-amg/	Qualifications; Clinical Experience; Qualifying Courses, Site Suitibility
			21	AKEK	template	2022	English	9	Template for statements on Site Suitability with instructions for what information to provide to describe the suitibility of a site and equipment. The resource does also include a template to report the investigators experience in conducting clinical trials (Appendix 1) and a template to report the tasks and qualifications of the members of the investigating team with structural and textual examp…	https://view.officeapps.live.com/op/view.aspx?src=https%3A%2F%2Fwww.akek.de%2Fwp-content%2Fuploads%2FSite-Suitability-Template-v8.docx&wdOrigin=BROWSELINK	https://www.akek.de/curriculare-fortbildungen/	Site Suitibility; Clinical Experience; Qualifications; Task Allocation
			53	swissethics	template	2021	German	1	Template (Vorlage) for statements on Site Suitibility with bullet points on issues to be mentioned. The template does not contain draft text or evaluation instructions.	https://swissethics.ch/assets/other_study_documents/qualifikationpruefort_d.pdf	https://swissethics.ch/templates/verschiedenes	Site Suitibility
			84	NHS	template	2007	English	2	Template for the submission of curriculum vitae (CV) for chief investigators, local principle investigators, and academic researchers. This includes clear structural and textual guidance and is recommended by NRES and the NHS R&D Forum for applications both for ethical review and R&D approval.	https://view.officeapps.live.com/op/view.aspx?src=https%3A%2F%2Fs3.eu-west-2.amazonaws.com%2Fwww.hra.nhs.uk%2Fmedia%2Fdocuments%2Fguidance_on_submission_of_cv1.doc&wdOrigin=BROWSELINK	https://www.hra.nhs.uk/planning-and-improving-research/research-planning/access-study-support-advice-services/	Professional Experience
			170	Medizinische Fakultät Uni Heidelberg	template	2014	German	1	Template (Vorlage) for the reporting of clinical experience with clinical trials according to MPG. Provides a structural template but does not contain draft text or evaluation instructions.	https://www.medizinische-fakultaet-hd.uni-heidelberg.de/fileadmin/medizinische_fakultaet/Ethikkommission/MPG/Studienerfahrung-gemaess-MPG_01.pdf	https://www.medizinische-fakultaet-hd.uni-heidelberg.de/einrichtungen/zentrale-einrichtungen/ethikkommission/studien/mpg-studien/antragsunterlagen	Clinical Experience; MPG
			229	University Hospitals Birmingham	template	2011	English	1	Template for a signuature list of investigators and the delegation of duties. Provides a structural template but does not contain draft text or evaluation instructions.	https://www.research.uhb.nhs.uk/downloads/word/rad-temp-delegation-duties-signature-list.docx	https://www.research.uhb.nhs.uk/information-for-researchers/templates.htm	Task Allocation
			163	Universität zu Köln	flowchart	2022	German	1	Flowchart illustrating the required qualifications for the principle investigator/the sole investigator according to EU regulation 536/2014. The flowchart is designed to help determine whether further courses need to be taken and if yes, which ones.	https://medfak.uni-koeln.de/sites/MedFakDekanat/Forschung/Ethikkommission/flowchart-kenntnisse-hpp-euv__v3-01.pdf	https://medfak.uni-koeln.de/forschung/forschungsfoerderung/klinische-forschung/ethikkommission/antragsverfahren	Qualifications; Qualifying Courses; CTR
			166	Universität zu Köln	flowchart	2022	German	2	Flowchart illustrating the required qualifications to demonstrate sufficient regulatory knowledge by the (principle) investigator for clinical trials following MPG. The flowchart is designed to help determine whether further courses need to be taken and if yes, which ones.	https://medfak.uni-koeln.de/sites/MedFakDekanat/Forschung/Ethikkommission/Visio-flowchart-kenntnisse_v2-00.pdf	https://medfak.uni-koeln.de/forschung/forschungsfoerderung/klinische-forschung/ethikkommission/antragsverfahren/mpg	Qualifications; Qualifying Courses; MPG
3	Sponsor	2	82	swissethics	template	2022	English	6	Template for a clinical study agreement between a University Hospital and a Sponsor. The template provides draft text and should be adapted to reflect the research projects requirements. The document is based on Swiss law.	https://view.officeapps.live.com/op/view.aspx?src=https%3A%2F%2Fswissethics.ch%2Fassets%2Fother_study_documents%2Fclinical_study_agreement_e.docx&wdOrigin=BROWSELINK	https://swissethics.ch/	Clinical Study Agreement; Sponsor
			203	University Hospital Bristol	template	2023	English	3	Form for CTIMP Amendment Assessment for Sponsor	https://www.uhbristol.nhs.uk/media/3090860/tmpl_060_ctimp_amendment_assessment_form_for_sponsor_v3.3_22.mar.2023.docx	https://www.uhbristol.nhs.uk/research-innovation/for-researchers/before-you-can-start-set-up,-approvals-and-governance/	Amendments; Assessment; Sponsor
4	Study financing	2	217	University Hospital Bristol	template	2017	English	2	Template to report the study payments for a paricular study. Specifically, this resource contains a table, which can be used to report the devisions of funds per patient/per visit. This template provides a structural but not a textual example	https://www.uhbristol.nhs.uk/media/3091115/tmpl_050_study_payments_template_for_non_commercial_studies_v1.0_01.sep.17.docx	https://www.uhbristol.nhs.uk/research-innovation/for-researchers/templates-and-sops/templates-and-guidance/	Costs
			85	NHS	tool		English		interactive Costing Tool (iCT); The web-based interactive Costing Tool (iCT) provides a framework for transparent cost display and calculation to support swift local site budget negotiations when planning commercial trials in the NHS.	https://www.nihr.ac.uk/documents/interactive-costing-tool-ict-getting-started/12170	https://www.hra.nhs.uk/planning-and-improving-research/best-practice/costing-templates/	Costs
5	Study implementation	5	6	AKEK	guideline	2022	German	3	Guidance (Hinweise) zur "Koordinierte Bearbeitung multizentrischer Forschungsvorhaben durch die zuständigen Ethik-Kommissionen" providing instructions and support information by listing the conditions and steps of implementation for ancillary review for multi-site studies.	https://www.akek.de/wp-content/uploads/KoordinierteBearbeitung_Reform-Verfahrensbeschreibung_Juni2022.pdf	https://www.akek.de/	Ancillary Review
			7	AKEK	guideline	2020	German	4	Handout (Handreichung) "zum Verfahren der Koordinierten Bearbeitung multizentrischer Forschungsvorhaben" providing answers to 11 questions regarding the implementation of ancillary review for multi-site studies.	https://www.akek.de/wp-content/uploads/4B-1-Handreichung_KoordinierteBearbeitung_Januar2020-final.pdf	https://www.akek.de/	Ancillary Review
			148	LMU-Medizinische Fakultät	guideline	2011	German	1	Guidance (Hinweise) "zu Studien, die im Ausland durchgeführt werden". Provides information regarding the requirements for ethical review of studies that are (partly) conducted abroad.	https://www.med.lmu.de/einrichtungen/ethik/allgemeines/ethischegrundlagen/auslandsstudien.pdf	https://www.med.lmu.de/einrichtungen/ethik/allgemeines/ethischegrundlagen/index.html	Study Sites Abroad
			120	Stanford Research Compliance Office	template	2006	English	2	Template for a letter of agreement to ancillary review from the organization or agency cooperating in Stanford sponsored research to be submitted to the ethics committee. The template offers draft text and only limited changes are required from the user.	https://stanfordmedicine.box.com/shared/static/njo3ay3dnu7hrfebcu3phkk2e26kwp1e.doc	https://researchcompliance.stanford.edu/panels/hs/forms-templates/medical#consent	Ancillary Review; Letter of Agreement
			99	SMART IRB	checklist	2021	English	4	Checklist for the implementation of centralized ancillary review. The purpose of the checklist is to document any ancillary review responsibilities that one institution will conduct on behalf of some or all sites participating in a multi-site study.	https://smartirb.org/assets/files/HSC-AncillaryReviews_ImplementationChecklist_form_FINAL-uae.pdf	https://smartirb.org/resources/	Ancillary Review
6	Conflict of interest	1	178	Albert-Ludwigs-Universität Freiburg	template	2019	German	1	Form (Formblatt) zu "Angaben zu wirtschaftlichen und anderen Interessen der and der klinischen Prüfung beteiligten Person".	https://www.uniklinik-freiburg.de/fileadmin/mediapool/10_andere/ethikkommission/sonstiges/Financial_disclosure_statement_22-11-2019.doc	https://www.uniklinik-freiburg.de/ethikkommission.html	Conflict of Interest
7	Study committees	0
8	Legal regulations	0
9	Questions, background, objective, hypotheses, target population	0
10	Summary of the current state of knowledge	0
11	Participant selection	7	9	AKEK	guideline	2012	German	1	Advice (Empfehlung) "für Rekrutierungsmaßnahmen" includes recommendations regarding participant recruitment via advertisment, phone calls, and call centres. Developed by the German Association of Medical Ethics Committees.	https://www.akek.de/wp-content/uploads/RichtlinienfuerRekrutierungsanzeigenVersion10112012.pdf	https://www.akek.de/arzneimittelgesetz-amg/	Participant Recruitment; Advertisement; Telephone; Call Centres
			134	Stanford Research Compliance Office	guideline	2019	English	2	Guidance regarding participant recruitment. Includes pointers regarding the intital contact with potential participants, recruiting of vulnerable particiants, exclusion of participant groups, advertisement, payments to participants incuding lottery systems, and recruitment material.	https://stanfordmedicine.box.com/shared/static/8uebsdjrrqjyauanjp9i9d0gm1i480co.pdf	https://researchcompliance.stanford.edu/panels/hs/forms-templates/medical#consent	Participant Recruitment; Vulnerable Groups; Exlcusion Criteria; Advertisement; Compensation
			135	Stanford Research Compliance Office	guideline	2022	English	2	Guidance regarding appropriate language for participant recruitment material. This guideline intents to avoid coercion, and ensure that recruitment is fair, equitable, and not misleading and applies whatever the recruitment medium. The guidelines lists things to avoid and things to consider when designing recruitment material.	https://stanfordmedicine.box.com/shared/static/bslih2a9odsgfauvblzxdluf06nbykkt.pdf	https://researchcompliance.stanford.edu/panels/hs/forms-templates/medical#consent	Participant Recruitment; Language
			83	swissethics	template	2013	German	1	Template (Mustertext) "für Anzeigen". Draft advertisement to recruit participants. Includes example text.	https://swissethics.ch/assets/other_study_documents/Rekrutierung/inserat_muster_d.pdf	https://swissethics.ch/templates/verschiedenes	Advertisement
			190	Johns Hopkins IRB	template		English	1	Template. Draft advertisement to recruit participants.	https://www.hopkinsmedicine.org/institutional_review_board/forms/recruitment_ad.doc	https://www.hopkinsmedicine.org/institutional_review_board/forms/short_form_translation.html	Advertisement
			197	Johns Hopkins IRB	template		English	2	Template for a telephone screening script. Includes text examples and instructions for what to consider.	https://www.hopkinsmedicine.org/institutional_review_board/forms/TelephoneScreeningScript.doc	https://www.hopkinsmedicine.org/institutional_review_board/forms/short_form_translation.html	Telephone; Screening
			36	swissethics	checklist	2013	German	3	Checklist "Rekrutierung von Studienteilnehmenden mittels Werbung". Lists 19 directives to be considered when recruiting participants via advertisement.	https://swissethics.ch/assets/other_study_documents/Rekrutierung/inserat_checkliste_d.pdf	https://swissethics.ch/templates/verschiedenes	Participant Recruitment; Advertisement
12	Sample size calculation	0
13	Study type/ study design	0
14	Study protocol	23	152	LMU-Medizinische Fakultät	guideline	2018	German	1	Advice (Empfehlung) "zur Gestaltung von Studienprotokollen für retrospektive Datenerhebung". Lists 11 key points, some with subpoints, that should be addressed in a study protocol for retrospective studies. This document is guided by a WHO template and approved by the German Association of Medical Ethics Committees. Does not include instructions or text samples.	https://www.med.lmu.de/einrichtungen/ethik/biomedizinische_forschung/protokoll_retrospektiv.pdf	https://www.med.lmu.de/einrichtungen/ethik/biomedizinische_forschung/index.html	Study Protocol; Retrospective Data Collection
			153	LMU-Medizinische Fakultät	guideline	2018	German	1	Advice (Empfehlung) "zur Gestaltung von Studienprotokollen für prospektive Datenerhebung". Lists 11 key points, some with subpoints, that should be addressed in a study protocol for prospective studies. This document is guided by a WHO template and approved by the German Association of Medical Ethics Committees. Does not include instructions or text samples.	https://www.med.lmu.de/einrichtungen/ethik/biomedizinische_forschung/protokoll_prospektiv.pdf	https://www.med.lmu.de/einrichtungen/ethik/biomedizinische_forschung/index.html	Study Protocol; Prospective Data Collection
			154	LMU-Medizinische Fakultät	guideline	2018	German	2	Advice (Empfehlung) "zur Gestaltung von Studienprotokollen außerhalb AMG/MPG interventionellen Studien". Lists 13 key points, some with subpoints, that should be addressed in a study protocol for studies with interventions. Does not include instructions or text samples.	https://www.med.lmu.de/einrichtungen/ethik/biomedizinische_forschung/protokoll_interventionell.pdf	https://www.med.lmu.de/einrichtungen/ethik/biomedizinische_forschung/index.html	Study Protocol; Interventional Studies
			155	LMU-Medizinische Fakultät	guideline	2018	German	5	Advice (Empfehlung) "zur Gestaltung eines Studienprotokolles für eine qualitative Studie". Lists 14 key points that should be addressed in a study protocol for qualitative studies. Includes instructions.	https://www.med.lmu.de/einrichtungen/ethik/biomedizinische_forschung/protokoll_qualitative_st.pdf	https://www.med.lmu.de/einrichtungen/ethik/biomedizinische_forschung/index.html	Study Protocol; Qualitative Studies
			158	MHH	guideline	2019	German	3	Guidance regarding the study protocol/test plan. Provides supporting information regarding which aspects to list in the study protocol and how.	https://www.mhh.de/fileadmin/mhh/ethikkommission/download/STUDIENPROTOKOLL_Prufplan.pdf	https://www.mhh.de/ethikkommission/antragsstellung	Study Protocol
			54	swissethics	template	2022	English	17	Template for a project plan for "Research involving human subjects with the exception of clinical trials". Includes instructions and sample text. Also includes a template assessment schedule. Based on Swiss law.	https://view.officeapps.live.com/op/view.aspx?src=https%3A%2F%2Fswissethics.ch%2Fassets%2Fstudienprotokollvorlagen%2Fhro_research_plan_template_e.docx&wdOrigin=BROWSELINK	https://swissethics.ch/	Study Protocol; Assessment Schedule; Human Subject Research
			55	swissethics	template	2022	English	44	Template "Clinical Protocol template for Investigator initiated trials (IIT) with an investigational medicinal product (IMP)". Includes instructions and sample text. Also includes templates for the study synopsis and assessment schedule. Based on Swiss law.	https://view.officeapps.live.com/op/view.aspx?src=https%3A%2F%2Fswissethics.ch%2Fassets%2Fstudienprotokollvorlagen%2Fclinical_study_protocol_template_e_klinv_v1.1_24.02.2022.docx&wdOrigin=BROWSELINK	https://swissethics.ch/	Study Protocol; Study Synopsis; Assessment Schedule; IIT; Medicinal Products
			56	swissethics	template	2022	English	21	Template "Clinical Protocol Template for ClinO, Chapter 4 «Other Clinical Trials» ". Includes instructions and sample text. Also includes a template assessment schedule. Based on Swiss law.	https://view.officeapps.live.com/op/view.aspx?src=https%3A%2F%2Fswissethics.ch%2Fassets%2Fstudienprotokollvorlagen%2Fclinicalprotocoltemplateforotherclinicaltrials.docx&wdOrigin=BROWSELINK	https://swissethics.ch/	Study Protocol; Assessment Schedule; Clinical Trial
			57	swissethics	template	2022	English	49	Template "Clinical Investigation Plan (CIP) for clinical investigations involving Medical Devices (MD) ". Includes instructions and sample text. Also includes a template for an investigational schedule. Based on Swiss law.	https://view.officeapps.live.com/op/view.aspx?src=https%3A%2F%2Fswissethics.ch%2Fassets%2Fstudienprotokollvorlagen%2Fclinical_investigation_plan_template_e_klinv-mep_v2.0_27.06.2022.docx&wdOrigin=BROWSELINK	https://swissethics.ch/	Study Protocol; Assessment Plan; Medical Devices
			58	swissethics	template	2022	English	44	Template "for an In vitro diagnostic (IVD) medical device Clinical Performance Study Plan (CPSP)". Includes instructions and sample text. Based on Swiss law.	https://view.officeapps.live.com/op/view.aspx?src=https%3A%2F%2Fswissethics.ch%2Fassets%2Fstudienprotokollvorlagen%2Fclinical_performance_study_plan_template_e_klinv-mep_v1.0_27.06.2022.docx&wdOrigin=BROWSELINK	https://swissethics.ch/	Study Plan; In vitro Diagnostics
			59	swissethics	template	2017	German	6	Template (Vorlage) "für die Einreichung eines Projekts „Forschung an verstorbenen Personen“ gemäss HFG/HFV. ". This template details the study protocol for research with dead bodies. It includes instructions but no sample text.	https://view.officeapps.live.com/op/view.aspx?src=https%3A%2F%2Fswissethics.ch%2Fassets%2Fstudienprotokollvorlagen%2Fprotokolltemplate_verstorbene_d.docx&wdOrigin=BROWSELINK	https://swissethics.ch/	Study Protocol; Post-Mortem Studies
			81	swissethics	template	2019	German	3	Template (Mustertext) für die "Zusammenfassung des Studienprotokolles (Synopsis)". Includes instructions and sample text for the synopsis of a study protocol.	https://swissethics.ch/assets/studienprotokollvorlagen/protokollsynopsis_d.pdf	https://swissethics.ch/	Study Synopsis
			86	NHS	template	2016	English	70	Template "CTIMP Protocol Development Tool" with instructions detailing the aim and documentation for various aspects of the study protocol. Includes templates to document the ﻿risks, schedule of procedures, and safety reporting.	https://view.officeapps.live.com/op/view.aspx?src=https%3A%2F%2Fs3.eu-west-2.amazonaws.com%2Fwww.hra.nhs.uk%2Fmedia%2Fdocuments%2Fctimp-protocol-development-tool.docx&wdOrigin=BROWSELINK	https://www.hra.nhs.uk/planning-and-improving-research/research-planning/protocol/	Study Protocol; Risks; Assessment Schedule; Safety Reporting
			87	NHS	template	2016	English	20	Template "Qualitative Protocol Development Tool". This document was designed to support researchers developing protocols in line with national (US) guidance. This document includes instructions detailing the aim and documentation for various aspects of the study protocol for qualitative studies.	https://view.officeapps.live.com/op/view.aspx?src=https%3A%2F%2Fs3.eu-west-2.amazonaws.com%2Fwww.hra.nhs.uk%2Fmedia%2Fdocuments%2Fqualitative-protocol-development-tool.docx&wdOrigin=BROWSELINK	https://www.hra.nhs.uk/planning-and-improving-research/research-planning/protocol/	Study Protocol; Qualitative Studies
			118	Stanford Research Compliance Office	template	2017	English	1	Template for a schedule of procedures table.	https://stanfordmedicine.box.com/shared/static/6iqpcjc42xfow50ip2b2pq1kf1bj1i2c.docx	https://researchcompliance.stanford.edu/panels/hs/forms-templates/medical#consent	Assessment Schedule
			165	Universität zu Köln	template	2018	English	52	Template for a study protocol including instructions and sample text.	https://medfak.uni-koeln.de/sites/MedFakDekanat/Forschung/Ethikkommission/Trial_Protocol_Template_V08.docx	https://medfak.uni-koeln.de/forschung/forschungsfoerderung/klinische-forschung/ethikkommission/antragsverfahren/amg	Study Protocol
			167	Universität zu Köln	template	2021	German	6	Form (Formblatt) "für prospektive Forschungsvorhaben". Lists aspects to report in a synopsis of the study protocol.	https://medfak.uni-koeln.de/sites/MedFakDekanat/Forschung/Ethikkommission/formular_prospektive_vorhaben_v1-04.docx	https://medfak.uni-koeln.de/forschung/forschungsfoerderung/klinische-forschung/ethikkommission/antragsverfahren/amg	Study Synopsis; Prospective Data Collection
			169	Universität zu Köln	template	2022	German	2	Form (Formblatt) "für retrospektive Forschungsvorhaben". Lists aspects to report in a synopsis of the study protocol.	https://medfak.uni-koeln.de/sites/MedFakDekanat/Forschung/Ethikkommission/formular_retrospektive_vorhaben_v1-04.docx	https://medfak.uni-koeln.de/forschung/forschungsfoerderung/klinische-forschung/ethikkommission/antragsverfahren/amg	Study Synopsis; Retrospective Data Collection
			172	Medizinische Fakultät Uni Heidelberg	template		German	8	Template (Vorlage) for a study protocol. The template contains items that the Ethics Committee believes should be included at a minimum in a study protocol. Includes instructions and sample text.	https://www.medizinische-fakultaet-hd.uni-heidelberg.de/fileadmin/medizinische_fakultaet/Ethikkommission/Sonstige_Studien/Struktur-Protokoll-Sonstige-Studien-DO-017-211209.dotx	https://www.medizinische-fakultaet-hd.uni-heidelberg.de/einrichtungen/zentrale-einrichtungen/ethikkommission/studien/sonstige-studien/antragsunterlagen-vorlagen	Study Protocol
			228	University Hospitals Birmingham	template	2014	English	18	Template "Protocol Template for Clinical Research Studies". Includes instructions and a guidance for statistical/analytical issues.	https://www.research.uhb.nhs.uk/downloads/word/rad-temp-clinical-research-studies-protocol.docx	https://www.research.uhb.nhs.uk/information-for-researchers/templates.htm	Study Protocol; Clinical Trials
			89	NHS	checklist		English	5	Checklist: Recommended items to address in a clinical trial protocol and related documents	https://www.spirit-statement.org/	https://www.hra.nhs.uk/planning-and-improving-research/best-practice/outcome-measures/	Study Protocol; Clinical Trials
			88	NHS	checklist	2020	English	35	Journal article detailling a checklist for including patient-reported outcomes in study protocols.	https://bmjopen.bmj.com/content/11/6/e045105	https://www.hra.nhs.uk/planning-and-improving-research/best-practice/outcome-measures/	Study Protocol; Patient-reported Outcomes
			241	WHO	checklist	2020	English	6	Checklist to ensure that all elements neccessary tor the development of a complete and sensitive protocol are covered.	https://cdn.who.int/media/docs/default-source/documents/ethics/guide-for-practical-investigation.pdf?sfvrsn=826ad3be_0	https://www.who.int/groups/research-ethics-review-committee/guidelines-on-submitting-research-proposals-for-ethics-review#:~:text=The%20Research%20Ethics%20Review%20Committee%20%28ERC%29%20is%20a,participants%20supported%20either%20financially%20or%20technically%20by%20WHO.	Study Protocol
15	Intervention	1	207	University Hospital Bristol	template	2023	English	20	Template "Risk assessment of proposed actvities involving advanced therapy investigational medicinal products for research". Provides structure but no instructions for how to assess the risk.	https://www.uhbristol.nhs.uk/media/3209276/tmpl_087_atimp_risk_assessment_form_v3.2_22.mar.2023.docx	https://www.uhbristol.nhs.uk/research-innovation/for-researchers/templates-and-sops/templates-and-guidance/	Risk Assessment; Medicinal Product
16	Control group/control intervention	0
17	Blinding	0
18	Study outcomes	0
19	Early termination	1	69	swissethics	template	2022	English	7	Template "Notification of the end of a clinical trial (ClinO), a clinical trial of medical device (ClinO-MD) or of a research project (HRO) to the Ethics Committee " including early termination. Provides structure but no instructions or text samples.	https://view.officeapps.live.com/op/view.aspx?src=https%3A%2F%2Fswissethics.ch%2Fassets%2FMeldungen%2Fnotificationstudyend_e.docx&wdOrigin=BROWSELINK	https://swissethics.ch/templates/meldungen	End of Trial Notification
20	Participant information and informed consent	76	43	swissethics	guideline	2018	German	1	Guideline (Leitfaden) "zur Studieninformation Forschung an und mit Kindern und Jugendlichen <18 Jahren" regarding how to inform children and adolescents participating in studies and obtain informed consent.	https://swissethics.ch/assets/kinder_notfall/leitfaden_pi_kinder_d.pdf	https://swissethics.ch/templates/forschung-mit-kindern	Participant Information; Informed Consent; Adults; CRT
			156	LMU-Medizinische Fakultät	guideline	2019	German	3	Guidance (Gestaltungsvorschläge) "für die Informationsschrift im Rahmen eines biomedizinischen Forschungsvorhabens" regarding the participant information offers key points and some instructions.	https://www.med.lmu.de/einrichtungen/ethik/biomedizinische_forschung/patinfo_nicht_amg.pdf	https://www.med.lmu.de/einrichtungen/ethik/biomedizinische_forschung/index.html	Participant Information
			159	MHH	guideline		German	2	Guidance (Hinweise) "zur Patienteninformation und Einwilligungserklärung" regarding the elements to include in participant information and informed consent forms. Offers key points but no instructions or sample text.	https://www.mhh.de/fileadmin/mhh/ethikkommission/download/Allgemeine_Hinweise_zur_Patienteninformation.pdf	https://www.mhh.de/ethikkommission/antragsstellung	Participant Information; Informed Consent
			44	swissethics	guideline	2023	German	13	Guideline (Leitfaden) "Verständlichkeit bei der schriflichen Aufklärung zur informierten Einwilligung (Informed Consent)" regarding the use of appropriate language for participant information. This document formulates standards and illustrates them via text samples.	https://swissethics.ch/assets/pos_papiere_leitfaden/leitfaden_German_v1.1.pdf	https://swissethics.ch/	Participant Information; Language
			77	swissethics	guideline	2012	German	2	Guideline (Konsenzpapier) "Information von Versuchspersonen in Nicht-LandessprachenKonsenspapier der AGEK / SCTO (Swiss Clinical Trial Organisation)" details how to address the potential language barrier between participants and the participant information.	https://swissethics.ch/assets/pos_papiere_leitfaden/swissethics_fremdsprachige_final_d.pdf	https://swissethics.ch/templates/studieninformationen-und-einwilligungen	Participant Information; Language
			45	swissethics	guideline	2019	English	6	Guideline providing support information for electronic informed consent. Provides a general guideline, in form of a checklist, applicable to clinical trials (i.e. research projects that are subjected to the Clinical Trials Ordinance, ClinO) on the use of an electronic informed consent (eIC) to convey information related to the research project to potential study’s subjects.	https://swissethics.ch/assets/studieninformationen/guidance_e_consent_e.pdf	https://swissethics.ch/	Electronic Informed Consent
			91	NHS	guideline	2018	English	11	Guideline (Konsenzpapier) "Joint statement on seeking consent by electronic methods" sets out the legal and ethical requirements for seeking and documenting consent using electronic methods. Primary focus is clinical trials of investigational medical products (CTIMPs) but the basic principles can be applied to all research conducted within the United Kingdom.	https://s3.eu-west-2.amazonaws.com/www.hra.nhs.uk/media/documents/hra-mhra-econsent-statement-sept-18.pdf	https://www.hra.nhs.uk/planning-and-improving-research/best-practice/informing-participants-and-seeking-consent/	Electronic Informed Consent
			111	Stanford Research Compliance Office	guideline		English	3	Guidance "for Preparing Research Protocols Involving Use of Ionizing Radiation in Human Use Research". Despite the title, this document offers text samples for informed consent forms.	https://ehs.stanford.edu/manual/radiation-protection-guidance-hospital-staff/guidance-preparing-research-protocols-involving	https://researchcompliance.stanford.edu/panels/hs/forms-templates/medical#consent	Informed Consent; Ionizing Radiation
			122	Stanford Research Compliance Office	guideline	2021	English	2	Guidance regarding the "General requirements and elements of informed consent". Specifies the required elements for informed consent forms.	https://stanfordmedicine.box.com/shared/static/abnw9zaduffrrj48okqf0bdsue8m83iz.pdf	https://researchcompliance.stanford.edu/panels/hs/for-researchers/consent	Informed Consent
			243	WHO	guideline	2009	English	3	Guidance "Information for researchers concerning informed decision making: what is an informed consent form" provides detailed information regarding the aim and key features of informed consent forms.	https://cdn.who.int/media/docs/default-source/documents/ethics/informed-decision-making.pdf?sfvrsn=8b3cf04f_0	https://www.who.int/groups/research-ethics-review-committee/guidelines-on-submitting-research-proposals-for-ethics-review#:~:text=The%20Research%20Ethics%20Review%20Committee%20%28ERC%29%20is%20a,participants%20supported%20either%20financially%20or%20technically%20by%20WHO.	Informed Consent
			180	Johns Hopkins IRB	guideline	2018	English	2	Guidance on the Research Summary (Key Information) which must be presented at the beginning of the informed consent form. Offers key points and examples.	https://www.hopkinsmedicine.org/institutional_review_board/forms/JHMIRB_KeyInformation_Guidance_Dec2018.docx	https://www.hopkinsmedicine.org/institutional_review_board/guidelines_policies/guidelines/waiver_documentation_consent	Informed Consent; Research Summary
			183	Johns Hopkins IRB	guideline		English	1	Guidance "Requirements for the Short Form Consent Process For Non-English Speakers" lists requirements to obtain informed consent from non-English speakers.	https://www.hopkinsmedicine.org/institutional_review_board/forms/Short_Form_Consent_Process_Instructions.docx	https://www.hopkinsmedicine.org/institutional_review_board/forms/short_form_translation.html	Informed Consent; Short Form; Non-English Speaker
			242	WHO	guideline	2009	English	5	Guidance "The process of obtaining informed consent" provides guidance in form of a flow diagram for which steps to take to obtain genuine informed consent.	https://cdn.who.int/media/docs/default-source/ethics/process-seeking-if-printing.pdf?sfvrsn=3fac5edb_4	https://www.who.int/groups/research-ethics-review-committee/guidelines-on-submitting-research-proposals-for-ethics-review#:~:text=The%20Research%20Ethics%20Review%20Committee%20%28ERC%29%20is%20a,participants%20supported%20either%20financially%20or%20technically%20by%20WHO.	Informed Consent; Process
			11	AKEK	template	2022	German	20	Template (Mustertext) „für die Probanden-Information und –Einwilligung zur Durchführung einer klinischen Prüfung eines Arzneimittels mit volljährigen einwilligungsfähigen Probanden“ including a template for study summaries, data protection and biosamples, and the informed consent form.	https://view.officeapps.live.com/op/view.aspx?src=https%3A%2F%2Fwww.akek.de%2Fwp-content%2Fuploads%2FMUSTERTEXT_CTR_Info-Einwilligung-Probanden_Version-1.2.docx&wdOrigin=BROWSELINK	https://www.akek.de/arzneimittelgesetz-amg/	Participant Information; Informed Consent; Adults; Study Synopsis; Data Protection Biospecimen; CTR
			12	AKEK	template	2022	German	20	Template (Mustertext) "für die Probanden-Information und -Einwilligung zur Durchführung einer klinischen Prüfung eines Arzneimittels mit volljährigen einwilligungsfähigen Probanden" including a template for study summaries, data protection and biosamples, and the informed consent form. In contrast to R11, this template follows the German AMG.	https://view.officeapps.live.com/op/view.aspx?src=https%3A%2F%2Fwww.akek.de%2Fwp-content%2Fuploads%2FMUSTERTEXT_AMG_Info-Einwilligung-Probanden_Version-1.2.docx&wdOrigin=BROWSELINK	https://www.akek.de/arzneimittelgesetz-amg/	Participant Information; Informed Consent; Adults; Study Synopsis; Data Protection Biospecimen; AMG
			26	AKEK	template	2022	German	22	Template (Mustertext) "für die Patienten-Information und -Einwilligung zur Durchführung einer klinischen Prüfung eines Arzneimittels mit volljährigen einwilligungsfähigen Patienten" including a template for study summaries, data protection and biosamples, and the informed consent form. In contrast to R25, this template follows the German AMG.	https://view.officeapps.live.com/op/view.aspx?src=https%3A%2F%2Fwww.akek.de%2Fwp-content%2Fuploads%2FMUSTERTEXT_AMG_Info-Einwilligung-Patienten_Version-1.2.docx&wdOrigin=BROWSELINK	https://www.akek.de/arzneimittelgesetz-amg/	Patient Information; Informed Consent; Adults; Study Synopsis; Data Protection Biospecimen; AMG
			27	AKEK	template	2022	German	30	Template (Mustertext) " für die Patienten-Information und -Einwilligung zur Durchführung einer klinischen Prüfung eines Medizinprodukts mit volljährigen einwilligungsfähigen Patienten" including a template for study summaries, data protection and biosamples, and the informed consent form.	https://view.officeapps.live.com/op/view.aspx?src=https%3A%2F%2Fwww.akek.de%2Fwp-content%2Fuploads%2FMUSTERTEXT_MPDG_Info-Einwilligung-Patienten_2022_final-1.docx&wdOrigin=BROWSELINK	https://www.akek.de/medizinproduktegesetz-mpg/	Patient Information; Informed Consent; Adults; Study Synopsis; Data Protection Biospecimen; CTR
			13	AKEK	template	2011	German	9	Template (Mustertext) "für die Information und Einwilligung von Heranwachsenden im Alter von etwa 12 – 16 Jahren, die an einer klinischen Prüfung eines Arzneimittels teilnehmen" regarding the participant information and informed consent form for minors aged 12-16.	https://view.officeapps.live.com/op/view.aspx?src=https%3A%2F%2Fwww.akek.de%2Fwp-content%2Fuploads%2FJugendlichen-Info_MV19.11.2011kons.doc&wdOrigin=BROWSELINK	https://www.akek.de/arzneimittelgesetz-amg/	Participant Information; Informed Consent; Adolescents; Drug Trial
			14	AKEK	template	2011	German	6	Template (Mustertext) "für die Information und Einwilligung von Kindern im Alter von etwa 7 – 11 Jahren, die an einer klinischen Prüfung eines Arzneimittels teilnehmen" regarding the participant information and informed consent form for minors aged 7-11.	https://view.officeapps.live.com/op/view.aspx?src=https%3A%2F%2Fwww.akek.de%2Fwp-content%2Fuploads%2FKinder-Info_MV19.11.2011kons1.doc&wdOrigin=BROWSELINK	https://www.akek.de/arzneimittelgesetz-amg/	Participant Information; Informed Consent; Children; Drug Trial
			15	AKEK	template	2022	German	13	Template (Mustertext) " zur Information und Einwilligung bei einer optionalen zusätzlichen Sammlung von Bioproben und zugehörigen Daten anlässlich einer klinischen Arzneimittelprüfung zur Nutzung außerhalb des Prüfplans - (optionale zusätzliche Probensammlung anlässlich einer AMG-Studie)" regarding the participant information and informed consent form for optional collection of biosamples to be u…	https://view.officeapps.live.com/op/view.aspx?src=https%3A%2F%2Fwww.akek.de%2Fwp-content%2Fuploads%2FMustertext-AMG-akzessorische-Probensammlungen-2022.docx&wdOrigin=BROWSELINK	https://www.akek.de/arzneimittelgesetz-amg/	Participant Information; Informed Consent; Biospecimen; Drug Trial
			16	AKEK	template	2022	German	30	Template (Mustertext) " für die Probanden-Information und -Einwilligung zur Durchführung einer klinischen Prüfung eines Medizinprodukts mit volljährigen einwilligungsfähigen Probanden" including a template for study summaries, data protection and biosamples, and the informed consent form.	https://view.officeapps.live.com/op/view.aspx?src=https%3A%2F%2Fwww.akek.de%2Fwp-content%2Fuploads%2FMUSTERTEXT_MPDG_Info-Einwilligung-Probanden_2022_final-2.docx&wdOrigin=BROWSELINK	https://www.akek.de/medizinproduktegesetz-mpg/	Participant Information; Informed Consent;
			28	AKEK	template	2022	German	8	Template (Mustertext) "Koordinierte Bearbeitung durch die zuständigen Ethik-Kommissionen – Vorlage für die Patienteninformation und Einwilligungserklärung (multizentrische prospektive Datenerhebungen)" regarding participant information and informed consent forms for multi-site studies. - Stand 2022) updated R17 regarding participant information and informed consent forms for multi-site studies.	https://www.akek.de/wp-content/uploads/Musterinformation_Einwilligung_koordinierteBearbeitung_Juni2022.pdf	https://www.akek.de/medizinproduktegesetz-mpg/	Ancillary Review; Participant Information; Informed Consent
			17	AKEK	template	2019	German	6	Template (Mustertext) "Koordinierte Bearbeitung durch die zuständigen Ethik-Kommissionen – Vorlage für die Patienteninformation und Einwilligungserklärung (multizentrische prospektive Datenerhebungen)" regarding participant information and informed consent forms for multi-site studies. Outdated	https://view.officeapps.live.com/op/view.aspx?src=https%3A%2F%2Fwww.akek.de%2Fwp-content%2Fuploads%2FMusterinformation_Einwilligung_koordinierteBearbeitung_StandJuni2019.docx&wdOrigin=BROWSELINK	https://www.akek.de/	Ancillary Review; Participant Information; Informed Consent
			25	AKEK	template	2022	German	23	Template (Mustertext) „für die Patienten-Information und –Einwilligung zur Durchführung einer klinischen Prüfung eines Arzneimittels mit volljährigen einwilligungsfähigen Patienten“ including a template for study summaries, data protection and biosamples, and the informed consent form.	https://view.officeapps.live.com/op/view.aspx?src=https%3A%2F%2Fwww.akek.de%2Fwp-content%2Fuploads%2FMUSTERTEXT_CTR_Info-Einwilligung-Patienten_Version-1.2.docx&wdOrigin=BROWSELINK	https://www.akek.de/arzneimittelgesetz-amg/	Participant Information; Informed Consent;
			29	AKEK	template	2022	German	7	Template (Mustertext) "zur Information und Einwilligung von Minderjährigen (12 – 17) in die Verwendung von Biomaterialien und zugehöriger Daten in Biobanken" regarding participant informed and informed consent from minors aged 12-17 for collection of biosamples and use of data from biobanks.	https://view.officeapps.live.com/op/view.aspx?src=https%3A%2F%2Fwww.akek.de%2Fwp-content%2Fuploads%2FMustertextBiobanken-Jugendliche_2.0-v.-24.06.22.docx&wdOrigin=BROWSELINK	https://www.akek.de/biobanken/	Participant Information; Informed Consent; Adolescents; Biospecimens; Biobanks
			32	AKEK	template	2022	German	4	Template (Mustertext) "zur Information und Einwilligung von Minderjährigen (7 – 11 Jahre) in die Verwendung von Biomaterialien und zugehöriger Daten in Biobanken" regarding participant informed and informed consent from minors aged 7-11 for collection of biosamples and use of data from biobanks.	https://view.officeapps.live.com/op/view.aspx?src=https%3A%2F%2Fwww.akek.de%2Fwp-content%2Fuploads%2F4A-AG-Biobanken_Beschlussvorlage-Mustertext-Kinder-7-11_final-1.docx&wdOrigin=BROWSELINK	https://www.akek.de/biobanken/	Participant Information; Informed Consent; Children; Biospecimens; Biobanks
			30	AKEK	template	2022	German	13	Template (Mustertext) "zur Information und Einwilligung von Eltern/Sorgeberechtigten von Minderjährigen in die Verwendung von Biomaterialien und zugehöriger Daten in Biobanken" regarding information and informed consent forms for surrogate decision makers (parents/guardians) for the use of biosamples and data from biobanks.	https://view.officeapps.live.com/op/view.aspx?src=https%3A%2F%2Fwww.akek.de%2Fwp-content%2Fuploads%2FMustertextBiobanken-Eltern_2.2-v.-24.06.22.docx&wdOrigin=BROWSELINK	https://www.akek.de/biobanken/	Participant Information; Informed Consent; Surrogate Decision Maker; Biospecimens; Biobanks
			31	AKEK	template	2022	German	12	Template (Mustertext) "zur Information und Einwilligung in die Verwendung von Bioproben und zugehörigen Daten in Biobanken" regarding the participant information and informed consent forms for the use of biosamples and data from biobanks.	https://view.officeapps.live.com/op/view.aspx?src=https%3A%2F%2Fwww.akek.de%2Fwp-content%2Fuploads%2FMustertext-Biobanken-3.2-2022.docx&wdOrigin=BROWSELINK	https://www.akek.de/biobanken/	Participant Information; Informed Consent; Adults; Biospecimens; Biobanks
			42	swissethics	template	2020	German	4	Template (Mustertext) "Information und Einwilligung zur (zusätzlichen) Entnahme von biologischem Material zur Weiterverwendung für die Forschung" regarding patient information and informed consent for the collection of biosamples for further use in research. Based on Swiss law.	https://swissethics.ch/assets/studieninformationen/aufklaerung_einwilligung_zus_entnahme_de.pdf	https://swissethics.ch/templates/studieninformationen-und-einwilligungen	Participant Information; Informed Consent; Adults; Biospecimens; Biobanks; Secondary Data Use
			46	swissethics	template	2021	German	11	Template (Mustertext) "für die Erstellung einer schriftlichen Studieninformation für Forschungsprojekte unter Einbezug von Personen gemäss HFG/HFV 2.Kapitel (nicht: KlinV oder HFV 3.Kapitel “Weiterverwendung“)" regarding participant information for research involving humans. Based on Swiss law.	https://view.officeapps.live.com/op/view.aspx?src=https%3A%2F%2Fswissethics.ch%2Fassets%2Fstudieninformationen%2Fstudieninformation_hfv_kap_2_d.docx&wdOrigin=BROWSELINK	https://swissethics.ch/	Participant Information; Informed Consent; Adults; Secondary Data Use
			47	swissethics	template	2022	German	25	Template (Mustertext) "für die Erstellung einer schriftlichen Studieninformation für klinische Versuche gemäss HFG/KlinV" regarding participant information for clinical trials with medicinal products. Includes instructions and sample text.	https://swissethics.ch/assets/studieninformationen/template_studieninformation_d-1674566359.pdf	https://swissethics.ch/	Participant Information; Adults; Medicinal Product
			48	swissethics	template	2021	German	1	Template (Mustertext) "ergänzende kurze Information zum Consent" regarding updated information after consent has been obtained. Provides sample text and instructions.	https://swissethics.ch/assets/studieninformationen/210705_template_re-consent_v1.1_de_final.pdf	https://swissethics.ch/	Informed Consent; Adults; New Information
			49	swissethics	template	2018	German	6	Template (Mustertext) "für die Erstellung einer schriftlichen Studieninformation für schwangere Studienteilnehmerinnen oder schwangere Partnerinnen von Studienteilnehmern" regarding participant information to observe/follow the pregnancy of pregnant study participants or (if applicable) pregnant partners of study participants.	https://swissethics.ch/assets/studieninformationen/schwangerschaftsbeobachtung_final_d.pdf	https://swissethics.ch/	Participant Information; Pregnancy
			51	swissethics	template	2019	German	3	Template (Mustertext) "Information zur Weiterverwendung gesundheitsbezogener Daten und Proben zu Forschungszwecken" regarding patient information and informed consent for further use of health-related data and samples	https://swissethics.ch/assets/studieninformationen/vorlage_gk_d.pdf	https://swissethics.ch/templates/studieninformationen-und-einwilligungen	Participant Information; Informed Consent; Adults; Secondary Data Use
			52	swissethics	template	2022	German	4	Template (Mustertext) for the preparation of a written study information for the further use of biosamples and genetic data for a specific research project in unencrypted form (Art. 28 HFV) use.	https://swissethics.ch/assets/studieninformationen/220704_aufklaerung_einwilligung_art-28_de_v2.1.pdf	https://swissethics.ch/templates/studieninformationen-und-einwilligungen	Participant Information; Adults; Biospecimens; Secondary Data Use
			101	Stanford Research Compliance Office	template	2023	English	30	Template "Stanford consent form with HIPAA Template " providing instructions and sample text for participant information and informed consent following HIPAA (Authorization To Use Health Information For Research Purposes).	https://stanfordmedicine.box.com/shared/static/ad6nuqi08j7nd0y5k6khiabbvjvpkasu.doc	https://researchcompliance.stanford.edu/panels/hs/forms-templates/medical#consent	Participant Information; Informed Consent; Adults; HIPAA
			103	Stanford Research Compliance Office	template	2023	English	25	Template "Stanford consent form Template (does not contain HPAA language) " providing instructions and sample text for participant information and informed consent.	https://stanfordmedicine.box.com/shared/static/1o74ve7ll8535scof1wub1totmk48czb.doc	https://researchcompliance.stanford.edu/panels/hs/forms-templates/medical#consent	Participant Information; Informed Consent; Adults
			104	Stanford Research Compliance Office	template	2023	English	15	Template "Stanford Consent Form Template for Minimal Risk Medical Human Subject Research" providing instructions and sample text for minimal risk procedures such as blood draws, information collection, leftover specimens, interviews, surveys, and behavioral interventions.	https://stanfordmedicine.box.com/shared/static/5zel02z8fwdjhsxtwr96l06b362dg5ob.docx	https://researchcompliance.stanford.edu/panels/hs/forms-templates/medical#consent	Participant Information; Informed Consent; Adults; Minimal Risk Research
			106	Stanford Research Compliance Office	template	2023	English	6	Template containing sample text and instructions for a participant information with HIPAA text.	https://stanfordmedicine.box.com/shared/static/julaukpig033wadmi2zxc20sgdhmfm85.docx	https://researchcompliance.stanford.edu/panels/hs/forms-templates/medical#consent	Participant Information; Adults; HIPAA
			107	Stanford Research Compliance Office	template	2023	English	2	Template containing sample text and instructions for a participant information without HIPAA text.	https://stanfordmedicine.box.com/shared/static/3chcz5d2xzg5b41573ynzflyzws1ckyn.docx	https://researchcompliance.stanford.edu/panels/hs/forms-templates/medical#consent	Participant Information; Adults
			108	Stanford Research Compliance Office	template	2023	English	15	Template "Stanford Consent Form Template for MRI Human Subject Research" providing instructions and sample text for an informed consent to MRI research.	https://stanfordmedicine.box.com/shared/static/i9y5onkiie1vbzo4403k0su6yz7y4mu4.docx	https://researchcompliance.stanford.edu/panels/hs/forms-templates/medical#consent	Informed Consent; MRI; Adults
			188	Johns Hopkins IRB	template	2022	English	3	Template "Magnetic Resonance Imaging Standard Language for Consent Documents " with sample text to be included in the consent form for studies using MRI.	https://www.hopkinsmedicine.org/institutional_review_board/forms/MRI_standard_language_for_consent.docx	https://www.hopkinsmedicine.org/institutional_review_board/forms/short_form_translation.html	Informed Consent; MRI; Adults
			109	Stanford Research Compliance Office	template	2023	English	5	Form "STANFORD UNIVERSITY – HIPAA Authorization Form" containing sample text and instructions to gain Authorization To Use Your Health Information For Research Purposes (informed consent)	https://stanfordmedicine.box.com/shared/static/8cxasnr3yupss0f5y24isk9s9xt04wua.doc	https://researchcompliance.stanford.edu/panels/hs/forms-templates/medical#consent	Informed Consent; Adults; HIPAA
			110	Stanford Research Compliance Office	template	2023	English	24	Template for participant information and informed consent for the collection of tissues or cells to be used in iPSC, SCNT, or other non-hESC pluripotent stem cell research. Includes sample text and instuctions.	https://stanfordmedicine.box.com/shared/static/eoyksq8sh37k6yv2levo4mvrzwclp3zr.docx	https://researchcompliance.stanford.edu/panels/hs/forms-templates/medical#consent	Participant Information; Informed Consent; Adults; Tissue; Cells
			145	Ethik-Kommission Westfalen-Lippe	template	2020	German	15	Template (Mustertext) for participant information and informed consent form for an unspecified study type including instructions and sample text.	https://www.aekwl.de/fileadmin/user_upload/aekwl/ethik/template_aufklaerung_mit_datenschutz_2020_clean.docx	https://www.aekwl.de/fuer-aerzte/ethik-kommission/antragsunterlagen-hilfestellung/sonstige-antraege-erstvotierend/	Participant Information; Informed Consent; Adults
			168	Universität zu Köln	template		German	11	Template (Mustertext) "Teilnehmerinformation und Einwilligungserklärung" regarding participant information and informed consent. The suggested text is suitable for study projects that are designed prospectively and can be used if additional noninvasive and nonstressful examinations (e.g., a questionnaire, a resting ECG, or a UKG) are planned in temporal connection with a routine visit.	https://medfak.uni-koeln.de/sites/MedFakDekanat/Forschung/Ethikkommission/patinfo-einwilligung_dsgvo_v2-00.doc	https://medfak.uni-koeln.de/forschung/forschungsfoerderung/klinische-forschung/ethikkommission/antragsverfahren/amg	Participant Information; Informed Consent; Prospective Data Collection
			171	Medizinische Fakultät Uni Heidelberg	template		German	6	Template (Mustertext) for participant information including instructions and sample text.	https://www.medizinische-fakultaet-hd.uni-heidelberg.de/fileadmin/medizinische_fakultaet/Ethikkommission/Sonstige_Studien/MUSTERTEXT_Informationsschrift_DSGVO_EK_Heidelberg__Stand_13_04_2018_.docx	https://www.medizinische-fakultaet-hd.uni-heidelberg.de/einrichtungen/zentrale-einrichtungen/ethikkommission/studien/sonstige-studien/antragsunterlagen-vorlagen	Participant Information
			174	Medizinische Fakultät Uni Heidelberg	template		German	3	Template (Mustertext) "Einwilligung" for an informed consent form including information regarding data protection, which were updated to follow GDPR.	https://www.medizinische-fakultaet-hd.uni-heidelberg.de/fileadmin/medizinische_fakultaet/Ethikkommission/Datenschutz/MUSTERTEXT_Einwilligungserklaerung_DSGVO_EK_Heidelberg_TC__Stand_13.04.2018_.pdf	https://www.medizinische-fakultaet-hd.uni-heidelberg.de/einrichtungen/zentrale-einrichtungen/ethikkommission/datenschutz	Informed Consent; Data Protection
			185	Johns Hopkins IRB	template		English	3	Template " Consent language for research involving biospecimens " with sample text to be included in the consent forms for studies that include any type of genomic sequencing, creation of cell lines, or creation of pluripotent stem cells.	https://www.hopkinsmedicine.org/institutional_review_board/forms/biospecimen_testing_language_template.docx	https://www.hopkinsmedicine.org/institutional_review_board/forms/short_form_translation.html	Informed Consent; Language; Biospecimens
			186	Johns Hopkins IRB	template		English	25	Template "Combined Parental Permission/Research Participant Informed Consent and Privacy Authorization Form" with instructions and sample text for participant information and informed consent. Can be adapted to target consenting participants or parents of participants.	https://www.hopkinsmedicine.org/institutional_review_board/forms/JHMIRB_CombinedInformedConsent_Template_v17.docx	https://www.hopkinsmedicine.org/institutional_review_board/forms/short_form_translation.html	Participant Information; Informed Consent; Children; Surrogate Decision Maker
			191	Johns Hopkins IRB	template	2013	English	6	Template "Guidelines fo Radiation Statements" with text samples to be included in the risk section of the consent form for studies where participants are subjected to ionizing radiation.	https://www.hopkinsmedicine.org/institutional_review_board/forms/RadiationForms.doc	https://www.hopkinsmedicine.org/institutional_review_board/forms/short_form_translation.html	Informed Consent; Risk; Radiation; Adults
			198	Johns Hopkins IRB	template		English	1	Template "Oral assent script" providing text examples and instruction for obtaining informed consent verbally.	https://www.hopkinsmedicine.org/institutional_review_board/forms/oralassentscript.doc	https://www.hopkinsmedicine.org/institutional_review_board/forms/short_form_translation.html	Informed Consent; Oral Script
			199	Johns Hopkins IRB	template	2004	English	1	Template "Research assent form" to obtain informed consent from children. Includes sample text.	https://www.hopkinsmedicine.org/institutional_review_board/forms/researchassent.doc	https://www.hopkinsmedicine.org/institutional_review_board/forms/short_form_translation.html	Informed Consent; Children
			200	Johns Hopkins IRB	template		English	4	Template "Consent for Continued Participation in a Research Study by a participant who has reached age 18" with text samples.	https://www.hopkinsmedicine.org/institutional_review_board/forms/age_of_consent_temp.docx	https://www.hopkinsmedicine.org/institutional_review_board/forms/short_form_translation.html	Informed Consent; Continued Participation
			201	Johns Hopkins IRB	template		English	7	Template "Informed consent and privacy authorization form" for expanded access (compassionate/emergency) use with instructions and text samples.	https://www.hopkinsmedicine.org/institutional_review_board/forms/ict_compassionate_emergency_use.docx	https://www.hopkinsmedicine.org/institutional_review_board/forms/short_form_translation.html	Informed Consent; Emergency Research
			225	University Hospital Bristol	template	2023	English	4	Template "Consent Form" with sample text. Structured like a checklist.	https://www.uhbristol.nhs.uk/media/3091112/tmpl_117_icf_template_v1.1_22.mar.2023.docx	https://www.uhbristol.nhs.uk/research-innovation/for-researchers/templates-and-sops/templates-and-guidance/	Informed Consent
			244	WHO	template	2015	English	4	Template "Informed Consent Form Template for Consent for Storage and Future Use of Unused Samples" with participant information and informed consent form. Includes instructions and sample text.	https://cdn.who.int/media/docs/default-source/documents/ethics/ethics-informedconsent-clinicalstudies.doc?sfvrsn=d69ff68a_0	https://www.who.int/groups/research-ethics-review-committee/guidelines-on-submitting-research-proposals-for-ethics-review#:~:text=The%20Research%20Ethics%20Review%20Committee%20%28ERC%29%20is%20a,participants%20supported%20either%20financially%20or%20technically%20by%20WHO.	Participant Information; Informed Consent; Data Retention; Secondary Data Use
			245	WHO	template	2015	English	10	Template "Informed Consent Form Template for Clinical Studies" with participant information and informed consent form. Includes instructions and examples.	https://cdn.who.int/media/docs/default-source/documents/ethics/consent-for-storage-and-future-use-of-unused-samples.doc?sfvrsn=7be576f_0	https://www.who.int/groups/research-ethics-review-committee/guidelines-on-submitting-research-proposals-for-ethics-review#:~:text=The%20Research%20Ethics%20Review%20Committee%20%28ERC%29%20is%20a,participants%20supported%20either%20financially%20or%20technically%20by%20WHO.	Participant Information; Informed Consent; Clinical Trials
			246	WHO	template	2015	English	4	Template "Informed Consent Form Template for Consent for Storage and Future Use of Unused Samples" with participant information and informed consent form. Includes instructions and sample text.	https://cdn.who.int/media/docs/default-source/documents/ethics/informed-consent-for-qualitative-studies.doc?sfvrsn=c6c75341_0	https://www.who.int/groups/research-ethics-review-committee/guidelines-on-submitting-research-proposals-for-ethics-review#:~:text=The%20Research%20Ethics%20Review%20Committee%20%28ERC%29%20is%20a,participants%20supported%20either%20financially%20or%20technically%20by%20WHO.	Participant Information; Informed Consent; Secondary Data Use
			247	WHO	template	2015	English	9	Template "Informed Assent Form Template for Children/Minors" regarding participant information and informed consent for children/minors. Includes instructions and examples.	https://cdn.who.int/media/docs/default-source/documents/ethics/informed-assent-for-children-minors.doc?sfvrsn=cc397f54_0	https://www.who.int/groups/research-ethics-review-committee/guidelines-on-submitting-research-proposals-for-ethics-review#:~:text=The%20Research%20Ethics%20Review%20Committee%20%28ERC%29%20is%20a,participants%20supported%20either%20financially%20or%20technically%20by%20WHO.	Participant Information; Informed Consent; Children
			248	WHO	template	2015	English	8	Template "Informed Parental Consent Template for Research Involving Children (Qualitative Studies)" regarding participant information and informed consent.Includes instructions and examples	https://cdn.who.int/media/docs/default-source/documents/ethics/informed-parental-consent-for-research-involving-children-(qualitative).doc?sfvrsn=e7ba983d_0	https://www.who.int/groups/research-ethics-review-committee/guidelines-on-submitting-research-proposals-for-ethics-review#:~:text=The%20Research%20Ethics%20Review%20Committee%20%28ERC%29%20is%20a,participants%20supported%20either%20financially%20or%20technically%20by%20WHO.	Participant Information; Informed Consent; Children; Surrogate Decision Makers; Qualitative Studies
			113	Stanford Research Compliance Office	template	2023	English	3	Template "General Data Protection Regulation GDPR Consent Form Language" with text samples to be included in the informed consent form data protection section if research is conducted in the EU/EEA.	https://stanfordmedicine.box.com/shared/static/1igt6tuic4mqdtgshz5umj9qd8jnv2ok.docx	https://researchcompliance.stanford.edu/panels/hs/forms-templates/medical#consent	Informed Consent; Data Protection
			114	Stanford Research Compliance Office	template	2023	English	3	Template "Assent" with participant information to obtain informed consent from participants ages 17 and under. Includes instructions and sample text.	https://stanfordmedicine.box.com/shared/static/a18pt6haeovx8o9u4dl76pe1n06hzm23.doc	https://researchcompliance.stanford.edu/panels/hs/forms-templates/medical#consent	Participant Information; Informed Consent; Adolescents
			116	Stanford Research Compliance Office	template	2023	English	2	Template "Telephone Screening of Potential Subjects Template - Phone Screen Level 1"containing sample text to obtain consent for screening a subjects via telephone.	https://stanfordmedicine.box.com/shared/static/7lwpw0bogm2ko7nil6x5ckd336lmzve1.doc	https://researchcompliance.stanford.edu/panels/hs/forms-templates/medical#consent	Informed Consent; Screening; Telephone
			117	Stanford Research Compliance Office	template	2023	English	3	Template "Telephone Screening of Potential Subjects Template - Phone Screen Level 1"containing sample text to obtain consent for screening a subjects via telephone with the option to obtain consent from the subject to be contacted for future research studies.	https://stanfordmedicine.box.com/shared/static/e6d2olfd2c1ppmgae5d2ws08fs00uafr.doc	https://researchcompliance.stanford.edu/panels/hs/forms-templates/medical#consent	Informed Consent; Screening; Telephone; Secondary Use of Data
			121	Stanford Research Compliance Office	checklist		English	7	Checklist "Consent Observation Checklist" to be completed by the person observing the live/recorded consent process to ensure that proper procedure is followed.	https://stanfordmedicine.box.com/shared/static/azmq9212ujg6cmhjmmrix8fleeho8df7.doc	https://researchcompliance.stanford.edu/panels/hs/for-researchers/consent	Informed Consent; Observation
			131	Stanford Research Compliance Office	checklist	2023	English	4	Checklist "Informed Consent Checklist Medical Research, Clinical Investigations" designed to guide reviewers (ethic committee members) through the review of an informed consent form and check whether all required elements are mentioned.	https://stanfordmedicine.box.com/shared/static/mr7brkcqjn91ocq2ja84scuwuqt0qw0p.docx	https://researchcompliance.stanford.edu/panels/hs/forms-templates/medical#consent	Informed Consent; Assessment
			132	Stanford Research Compliance Office	checklist	2023	English	3	Checklist "Informed Consent Checklist Medical Research: expedited/minimal risk" designed to guide reviewers (ethic committee members) through the review of an informed consent form and check whether all required elements are mentioned.	https://stanfordmedicine.box.com/shared/static/vejih4xhzbnf4v6ajqx9e9ifmv3ltuv0.docx	https://researchcompliance.stanford.edu/panels/hs/forms-templates/medical#consent	Informed Consent; Minimal Risk Research; Assessment
			160	MHH	checklist		German	2	Checklist "Checkliste für die Probandeninformation zur Erlangung der Einwilligung in die wissenschaftliche Verwendung von Blut- bzw. Gewebeproben und personenbezogenen Daten zu Forschungszwecken" listing the elements required to be included in participant information and informed consent forms for studies collecting blood- and tissue-samples, and personal data.	https://www.mhh.de/fileadmin/mhh/ethikkommission/download/Checkliste_Probandeninfo.pdf	https://www.mhh.de/ethikkommission/antragsstellung	Participant Information; Informed Consent; Blood and Tissue Samples; Peronal Health Data
			181	Johns Hopkins IRB	checklist		English	1	Checklist with all required elements for informed consent forms and participant information.	https://www.hopkinsmedicine.org/institutional_review_board/forms/Required_Elements_Informed_Consent.pdf	https://www.hopkinsmedicine.org/institutional_review_board/guidelines_policies/guidelines/waiver_documentation_consent	Required Content; Participant Information; Informed Consent
			182	Johns Hopkins IRB	checklist		English	1	Checklist with additional elements for informed consent forms and participant information. Builds on R181	https://www.hopkinsmedicine.org/institutional_review_board/forms/Additional_Elements_Informed_Consent.pdf	https://www.hopkinsmedicine.org/institutional_review_board/guidelines_policies/guidelines/waiver_documentation_consent	Additional Content; Participant Information; Informed Consent
			124	Stanford Research Compliance Office	glossary		English	16	Glossary with lay language translations for medical terms. To be used to inform language for participant information and informed consent forms.	https://stanfordmedicine.box.com/shared/static/c55fwg30hr0w92awpbfgk3jaca7o6w0x.pdf	https://researchcompliance.stanford.edu/panels/hs/forms-templates/medical#consent	Informed Consent; Participant Information; Language
			125	Stanford Research Compliance Office	glossary	2017	English	1	Glossary "Glossary of Clinical Trials Terms" with lay language translations for medical terms. To be used to inform language for participant information and informed consent forms.	https://stanfordmedicine.box.com/shared/static/war1ui5kbqi26t4l3juig76dujx0wti8.pdf	https://researchcompliance.stanford.edu/panels/hs/forms-templates/medical#consent	Informed Consent; Participant Information; Language
			127	Stanford Research Compliance Office	glossary		English		Glossary presented on a website containing informed consent language for medical terms in the field of oncology	https://www.nccn.org/icl/default.aspx	https://researchcompliance.stanford.edu/panels/hs/forms-templates/medical#consent	Informed consent; Language
			18	AKEK	tool		German		Tool "eTIC – electronic Tool for Informed Consent documents". The software helps create correct informed consent documents. Based on the provided information, it identifies the text components that are mandatory in each case. Wherever possible, it offers suitable sample texts.	https://etic.med.tum.de/#!login	https://www.akek.de/	Informed Consent
			90	NHS	tool		English		Tool that gives guidance on consent and the preparation of information for participants. The online consent guidance covers consent in adults, children, young people and adults not able to consent for themselves (in both emergency and non-emergency) and takes into account UK-wide requirements. The tool has separate sections that provide examples, templates and useful links. Access appears restric…	https://www.hra-decisiontools.org.uk/consent/	https://www.hra.nhs.uk/planning-and-improving-research/best-practice/informing-participants-and-seeking-consent/	Informed Consent; Participant Information
21	Inability to consent	5	123	Stanford Research Compliance Office	guideline	2008	English	4	Guideline "Research Surrogate Decision Makers" providing addtional support information who qualifies as a surrogate decision makers and how. Based on US law.	https://stanfordmedicine.box.com/shared/static/wetqr16ycb7u0yoe5tvbaggexfp9wnew.pdf	https://researchcompliance.stanford.edu/panels/hs/forms-templates/medical#consent	Surrogate Decision Maker
			128	Stanford Research Compliance Office	guideline	2019	English	5	Guideline "Children and Consenting Minors Consent and Assent; Mandatory Reporting" providing additional support information regarding parental and guardian permission, when a child may consent for themselves, types of surrogate decision makers for children and their authority, and required documentation.	https://stanfordmedicine.box.com/shared/static/tnxkpep2r6fzptdglt6jkgibopype0zt.pdf	https://researchcompliance.stanford.edu/panels/hs/forms-templates/medical#consent	Surrogate Decision Maker; Children
			147	LMU-Medizinische Fakultät	guideline	2013	German	1	Guideline (Leitlinie) "zu Post-Mortem Studien" providing additional support information regarding research with dead bodies. Recommended by the German Medical Association.	https://www.med.lmu.de/einrichtungen/ethik/allgemeines/ethischegrundlagen/post-mortem-studien.pdf	https://www.med.lmu.de/einrichtungen/ethik/allgemeines/ethischegrundlagen/index.html	Post-Mortem Studies
			38	swissethics	template	2022	German	15	Template (Mustertext) informed consent form for surrogate decision makers such as persons whose relatives (or their legal representatives) have been included in a project as part of emergency research and are unlikely to regain capacity to consent, or for relatives (or for legal representatives) of permanently incapacitated adults (e.g. in the case of dementia), or for parents who consent on beha…	https://view.officeapps.live.com/op/view.aspx?src=https%3A%2F%2Fswissethics.ch%2Fassets%2Fstudieninformationen%2Fpi_angehoerige_klinv_d.docx&wdOrigin=BROWSELINK	https://swissethics.ch/	Informed Consent; Participant Information; Surrogate Decision Maker
			115	Stanford Research Compliance Office	template	2023	English	2	Template "For the Assent of decisionally impaired adults (18 or older) who are unable to provide consent (i.e., adults for whom LAR provides consent)" including instructions and sample text for participant information and informed consent.	https://stanfordmedicine.box.com/shared/static/0mc4xsawqp3seqfmci9jfvg06qz4zot2.docx	https://researchcompliance.stanford.edu/panels/hs/forms-templates/medical#consent	Informed Consent; Participant Information; Adults unable to Consent
22	Other vulnerable participant groups	8	70	swissethics	guideline	2017	German	52	Guideline (Leitlinie) "Leitlinie zur Forschung mit gesunden Kindern und Jugendlichen" providing additional support information regarding the inclusion of healthy children in reseach projects. Addresses the Swiss legal regulations, the prerequisites for ethically justifiable research with healthy children and adolescents, the interpretation of legal terms that are open to interpretation, and the e…	https://swissethics.ch/assets/pos_papiere_leitfaden/forschung_an_gesunden_minderjaehrigen.pdf	https://swissethics.ch/templates/forschung-mit-kindern	Children; Adolescents
			73	Forum Österreichischer Ethikkommissionen	guideline		German	17	Guideline (Grundsatzpapier) "Ethik in der pädiatrischen Forschung: Grundsatzpapier der Ethik-Arbeitsgruppe der Österreichischen Gesellschaft für Kinder- und Jugendheilkunde" providing support information regarding research with children and adolescents. Covers the main ethical principles and guidelines. Based on Austrian law.	https://me001ned.edis.at/ethikkommission/Forum/Download/Files/Paediatr.pdf	https://me001ned.edis.at/ethikkommission/index_dwnld.html	Children
			71	swissethics	guideline	2022	English	17	Guideline "Addressing the issue of sexuality, contraception and pregnancy with adolescents of child bearing potential in biomedical research". The objective of this document is to provide concrete guidance as how to respond to the situation of minor adolescents of childbearing age who may be enrolled in a clinical trial.	https://swissethics.ch/assets/pos_papiere_leitfaden/2021_guide_ct_with_adolescents_cbp_e_revised.pdf	https://swissethics.ch/templates/forschung-mit-kindern	Adolescents; Pregnancy; Sexuality; Contraception
			72	swissethics	guideline	2016	German	5	Guidance (Interpretationshilfe) "Forschung in Notfallsituationen (HFG Art. 30-31, KlinV Art.15-17; HFV Art.11)" providing additional support information to assist in the planning and implementation of emergency research projects. Also includes a flowchart determining whether a person can be included in emergency research. Based on Swiss law.	https://swissethics.ch/assets/kinder_notfall/notfallsituationen_swissethics_d.pdf	https://swissethics.ch/templates/forschung-in-notfallsituationen	Emergency Research
			92	NHS	guideline	2010	English	40	Guideline "Making written information easier to understand for people with learning disabilities - Guidance for people who commission or produce Easy Read information" providing additional support information for how to use language appropriate for people with learning disabilitities in informed consent forms and participant information.	https://www.gov.uk/government/publications/making-written-information-easier-to-understand-for-people-with-learning-disabilities-guidance-for-people-who-commission-or-produce-easy-read-information-revised-edition-2010	https://www.hra.nhs.uk/planning-and-improving-research/best-practice/informing-participants-and-seeking-consent/	Participant Information; Informed Concent; Learning Disabilities; Language
			22	AKEK	template	2018	German	9	Template (Mustertext) "Klinische Prüfung von Arzneimitteln: Information und Einwilligungserklärung zur Nachverfolgung einer Schwangerschaft der Partnerin eines Studienteilnehmers und zur Gesundheit des Kindes" providing text samples for participant information and informed consent to follow-up on a pregnancy of a study participant's partner and on the health of the child.	https://view.officeapps.live.com/op/view.aspx?src=https%3A%2F%2Fwww.akek.de%2Fwp-content%2Fuploads%2FMustertext-Schwangere-Partnerin-eines-Studienteilnehmers.final_.docx&wdOrigin=BROWSELINK	https://www.akek.de/arzneimittelgesetz-amg/	Informed Consent; Participant Information; Pregnancy
			232	University Hospitals Birmingham	template	2013	English	5	Form "Pregnancy Report Form" providing a template form to report participants pregancies.	https://www.research.uhb.nhs.uk/downloads/word/rad-temp-pregnancy-report-form.docx	https://www.research.uhb.nhs.uk/information-for-researchers/templates.htm	Pregnancy
			74	swissethics	checklist	2018	German	2	Checklist "Checkliste: Forschung an und mit Kindern und Jugendlichen < 18 Jahren" listing aspects that need to be considered when evaluating ethic applications for research with children.	https://swissethics.ch/assets/kinder_notfall/kinder_checkliste_d.pdf	https://swissethics.ch/templates/forschung-mit-kindern	Children; Assessment
23	Insurance	6	161	MHH	guideline		German	1	Guideline providing addtional support information regarding the required insurancy policies to cover research participants.	https://www.mhh.de/fileadmin/mhh/ethikkommission/download/PROBANDENVERSICHERUNG.pdf	https://www.mhh.de/ethikkommission/antragsstellung	Insurance; Participants
			64	swissethics	template	2023	German	15	Template (Mustertext) "Allgemeine Versicherungsbedingungen (AVB) Klinische Versuche in der Humanforschung" providing sample text but no instructions for general conditions of insurance for clinical trials with human subjects.	https://swissethics.ch/assets/Versicherung/avb_klinische_versuche_2022_d.pdf	https://swissethics.ch/templates/versicherung	Insurance; Clinical Trials
			65	swissethics	template	2022	German	17	Template (Mustertext) "Allgemeine Versicherungsbedingungen (AVB) Forschungsprojekte nach Humanforschungsverordnung HFV" providing sample text but no instructions for general conditions of insurance for trials with human subjects not labled as clincial trials following Swiss law.	https://swissethics.ch/assets/Versicherung/avb_forschungsprojekte_nach_humanforschungsverordnung_2022_d.pdf	https://swissethics.ch/templates/versicherung	Insurance; Human Subject Research
			66	swissethics	template	2023	German	2	Template (Mustertext) "Versicherung für Klinische Versuche (geltend für Arzneimittel, Transplantatprodukte, Medizinprodukte, and übrige Klinische Versuche)" with sample text for a certificate of insurance for clinical trials with drugs, transplant products, medical devices, and other clinical trials. Based on Swiss law.	https://swissethics.ch/assets/Versicherung/versicherungszertifikat_klin_versuche_alpha_d-1673871364.pdf	https://swissethics.ch/templates/versicherung	Insurance Certificate; Clinical Trials
			67	swissethics	template	2023	German	2	Template (Mustertext) "Versicherung für die Entnahme von Biologischen Material bzw. die Erbebung Gesundheitbezogener Personendaten (im Rahmen von Forschungsprojekten, die nicht als Klinische Versuche zu qualifizieren sind. " with sample text for a certificate of insurance for trials in which biospecimens or person-related health data is collected.	https://swissethics.ch/assets/Versicherung/versicherungszertifikat_nicht_klin_versuche_beta_d.pdf	https://swissethics.ch/templates/versicherung	Insurance Certificate; Biological Material; Health-related Personal Data
			68	swissethics	template	2013	German	2	Template (Mustertext) "Zertifikat betreffend eine (der Haftpflichversicherung) gleichwertige Sicherheit" with sample text for a insurance certificate for an insurance policy which is equivalent to liability insurance. Based on Swiss law.	https://swissethics.ch/assets/Versicherung/zertifikat_gleichwertige_sicherheit_d.pdf	https://swissethics.ch/templates/versicherung	Insurance Certificate; Liability
24	Financial arrangements	1	39	swissethics	guideline	2016	German	5	Guideline (Leitfaden) "Finanzielle Zuwendungen an Patienten für die Teilnahme an Forschungsprojekten" covering the ethical considerations regarding participant payments.	https://swissethics.ch/assets/pos_papiere_leitfaden/entschaedigungen_pkl_d.pdf	https://swissethics.ch/themen/positionspapiere-leitfaden	Compensation
25	Medical care/ psychosocial support	0
26	Body (bio)materials, genetic examination/analysis	3	35	AKEK	guideline	2022	German	6	Advice (Empfehlung) "für die Bewertung forschungsbezogener Biobanken durch Ethik-Kommissionen" providing information regarding the evaluation of research-related biobanks by ethics committees. This document specifies requirements and assessment criteria for the ethical-legal evaluation of the establishment and operation of biobanks. Adopted by German Association of Medical Ethics Committees.	https://www.akek.de/wp-content/uploads/Handreichung-Biobanken_2.1.pdf	https://www.akek.de/biobanken/	Biobank; Assessment
			146	LMU-Medizinische Fakultät	guideline	2015	German	6	Advice (Empfehlung) "für die Bewertung forschungsbezogener Biobanken durch Ethik-Kommissionen" providing information regarding the evaluation of research-related biobanks by ethics committees. This document specifies requirements and assessment criteria for the ethical-legal evaluation of the establishment and operation of biobanks. Adopted by German Association of Medical Ethics Committees. This…	https://www.med.lmu.de/einrichtungen/ethik/allgemeines/ethischegrundlagen/biobank_richtlinie.docx	https://www.med.lmu.de/einrichtungen/ethik/allgemeines/ethischegrundlagen/index.html	Biobank; Assessment
			194	Johns Hopkins IRB	template	2016	English	2	Form "Genetic Data Sharing Form" providing structural prompts for what needs to be reported to share biological data.	https://www.hopkinsmedicine.org/institutional_review_board/forms/gwas.doc	https://www.hopkinsmedicine.org/institutional_review_board/forms/short_form_translation.html	Genetic Data; Data Sharing
27	Data protection	10	23	AKEK	guideline	2022	German	2	Handout (Handreichung) "zur Harmonisierung einiger praxisrelevanter Aspekte bei Erhebung von Daten und Proben im Rahmen von klinischen Prüfungen nach der CTR" focusing on "Verfahren zur Forschung mit Daten und Proben, die anlässlich der Arzneimittelprüfung gesammelt werden, jedoch für weitere Forschungszwecke verwendet werden sollen" meaning secondary use of data collected for drug trials. Provid…	https://www.akek.de/wp-content/uploads/Handreichung_Verfahren-zur-Forschung-mit-Daten-und-Proben.pdf	https://www.akek.de/biobanken/	Secondary Data Use; Participant Information; Informed Consent; Data Sharing; Drug Trial
			84	AKEK	guideline	2020	German	5	Handout (Handreichung) "für Ethik-Kommissionen für die Beratung bzw. Bewertung von Studien im Hinblick auf datenschutzrechtliche Aspekte" providing additional support information for ethic committee members regarding the GDPR and the resulting requirements regarding data protection.	https://www.akek.de/wp-content/uploads/4D-AG-Datenschutz-DSGVO-Handreichung_v6.4_2020.9.30-final.pdf	https://www.akek.de/datenschutz-2/	Data Protection; GDPR
			213	University Hospital Bristol	guideline	2023	English	17	Guideline "Data related regulations, Data Protection Impact Assessment and Data Sharing Agreement guidance for researcher" aiming to explain GDPR (General Data Protection Regulation) terminology and cover GDPR requirements as applied to personal data that may be collected and used in research. It also covers the type of data sharing agreements (DSAs) and Data Protection Impact Assessments (DPIAs)…	https://www.uhbristol.nhs.uk/media/4210531/gd_034_data_related_regulations_dpia_and_dsas_v1.1_22.mar.2023.docx	https://www.uhbristol.nhs.uk/research-innovation/for-researchers/templates-and-sops/templates-and-guidance/	Data Protection; Data Sharing; Data Protection Impact Assessment; Personal Data; GDPR
			24	AKEK	template	2022	German	3	Template (Mustertext) "zur ergänzenden Information zum Datenschutz bei der Verwendung von Bioproben und zugehöriger Daten in Biobanken" providing text samples to be added to the informed consent form regarding data protection when biospecimens are collected	https://view.officeapps.live.com/op/view.aspx?src=https%3A%2F%2Fwww.akek.de%2Fwp-content%2Fuploads%2FDSGVO_ergaenzende-Information_2022.docx&wdOrigin=BROWSELINK	https://www.akek.de/biobanken/	Data Protection; Biological Material; Biobanks; Informed Consent
			37	swissethics	template	2018	German	3	Advice on "Anwendung der Datenschutzgrundverordnung, DSGVO, (General Data Protection Regulation, GDPR) bei klinischen Studien oder Forschungsprojekten in der Schweiz" regarding the implementation of GDPR into Swiss clinical trials including a template "Ergänzende Information für Studienteilnehmende zur Europäischen Datenschutz-Grundverordnung für bereits laufende oder neue klinische Studien oder …	https://swissethics.ch/assets/studieninformationen/addendum_gdpr_v1.0_d.pdf	https://swissethics.ch/templates/studieninformationen-und-einwilligungen	Data Protection; Ongoing Trials; Participant Information; GDPR
			157	LMU-Medizinische Fakultät	template	2020	German	4	Template (Mustertext) "zum Datenschutz in Informationsschriften bei Anträgen an die Ethikkommission zur Durchführung eines (bio-)medizinischen Forschungsvorhabens (außerhalb von § 40 AMG und § 20 MPG)" providing text samples regarding data protection information in participant information.	https://www.med.lmu.de/einrichtungen/ethik/biomedizinische_forschung/datenschutzp_2020.pdf	https://www.med.lmu.de/einrichtungen/ethik/biomedizinische_forschung/index.html	Data Protection; Participant Information
			208	University Hospital Bristol	template	2023	English	2	Template of a table to report potential breaches. Does not provide text samples or instructions.	https://www.uhbristol.nhs.uk/media/3091021/tmpl_055_potential_breaches_reporting_log_v1.3_22.mar.2023.docx	https://www.uhbristol.nhs.uk/research-innovation/for-researchers/templates-and-sops/templates-and-guidance/	Data Leak
			209	University Hospital Bristol	template	2023	English	2	Template of a form to report corrective and preventative action after a data breach. Does not provide text samples or instructions.	https://www.uhbristol.nhs.uk/media/3091059/tmpl_057_capa_-_corrective_and_preventative_action_v1.3_22.mar.2023.docx	https://www.uhbristol.nhs.uk/research-innovation/for-researchers/templates-and-sops/templates-and-guidance/	Data Leak
			210	University Hospital Bristol	template	2023	English	2	Template of a table to report breaches. Does not provide text samples or instructions. Does not provide text samples or instructions.	https://www.uhbristol.nhs.uk/media/3091062/tmpl_058_breaches_log_v1.2_22.mar.2023.docx	https://www.uhbristol.nhs.uk/research-innovation/for-researchers/templates-and-sops/templates-and-guidance/	Data Leak
			137	TMF – Technologie- und Methodenplattform für die vernetzte medizinische Forschung e.V.	software	2009	German		Software for the two-stage pseudonymisation of medical data for the construction of long-term usable research databases. Not accessible without a license	https://www.tmf-ev.de/Produkte/Uebersicht/ctl/ArticleView/mid/807/articleId/201/P000011.aspx	https://www.tmf-ev.de/Produkte/Uebersicht.aspx	Pseudonymisation
28	Data collection	5	96	UKRI	guideline	2013	English	4	Guideline "Data management plan: guidance for peer reviewers" offering additional support information for reviewers regarding what a data management plan is and which questions to consider when checking a data management plan.	https://www.ukri.org/wp-content/uploads/2021/07/ESRC-200721-DataManagementPlan-GuidanceforPeerReviewers.pdf	https://www.ukri.org/publications/data-management-plan-guidance-for-peer-reviewers/	Data Management Plan; Assessment
			95	UKRI	template		English	4	Template "for a data management plan" to be used to develop a Data Management Plan (DMP) to accompany a research proposal. Includes pointers and sample text regarding what to include.	https://www.ukri.org/publications/data-management-plan-template/	https://www.ukri.org/about-us/mrc/our-policies-and-standards/research/data-management-and-sharing/	Data Management Plan
			224	University Hospital Bristol	template	2021	English	3	Template "Data Management Plan" including instructions for what to report and how.	https://www.uhbristol.nhs.uk/media/3093468/tmpl_041template_data_management_plan_v1.2_25.aug.2021.docx	https://www.uhbristol.nhs.uk/research-innovation/for-researchers/templates-and-sops/templates-and-guidance/	Data Management Plan
			189	Johns Hopkins IRB	template		English	1	Template for a table to report data collection in. Includes some instructions.	https://www.hopkinsmedicine.org/institutional_review_board/forms/sample_data_collection_sheet.pdf	https://www.hopkinsmedicine.org/institutional_review_board/forms/short_form_translation.html	Data Collection
			193	Johns Hopkins IRB	template		English	5	Form "Quality Improvement Data Collection" to be used when accessing identifiable records without written consent for quality improvement projects.	https://www.hopkinsmedicine.org/institutional_review_board/forms/Quality_Improvement_Data_Collection_Form.docx	https://www.hopkinsmedicine.org/institutional_review_board/forms/short_form_translation.html	Data Collection
29	Data preservation	9	97	UKRI	guideline	2020	English	29	Guideline "Good Practice Principles for Sharing Individual Participant Data from Publicly Funded Clinical Trials" endorsed by Cancer Research UK, MRC Methodology Research Programme Advisory Group, Wellcome Trust and the Executive Group of the UK CRC Registered CTUs Network.	https://www.ukri.org/wp-content/uploads/2021/08/MRC-12082021-Datasharingguidance2015.pdf	https://www.ukri.org/publications/sharing-individual-participant-data-from-clinical-trials/	Data Sharing; Individual Participant Data
			205	University Hospital Bristol	guideline	2023	English	1	Guideline "on retention period for study documentation" providing additional support information regarding archiving for clinical trials of investigational medicinal products, advanced therapies, and projects other than clinical trials	https://www.uhbristol.nhs.uk/media/3090866/gd_009_guidance_on_retention_period_v1.4_22.mar.2023.docx	https://www.uhbristol.nhs.uk/research-innovation/for-researchers/templates-and-sops/templates-and-guidance/	Archiving; Retention Period; Study Documentaton
			212	University Hospital Bristol	guideline	2023	English	9	Guideline "on databases and required approvals for research use" prepared by the Research and Development (R&D) department at University Hospitals Bristol and Weston (UHBW) and intended as a guide for understanding the difference between a database used for a specific study and a ‘Research Database’ and what approvals are needed.	https://www.uhbristol.nhs.uk/media/4210528/gd_033_guidance_on_databases_and_required_approvals_v1.1_22.mar.2023.docx	https://www.uhbristol.nhs.uk/research-innovation/for-researchers/templates-and-sops/templates-and-guidance/	Database
			40	swissethics	template	2021	German	11	Template (Vorlage) "für die Einreichung eines Projekts „Weiterverwendung mit Einwilligung“ gemäss HFG/HFV. " including sample text and instructions to create a study protocol for the re-use of previously collected data with participant consent.	https://view.officeapps.live.com/op/view.aspx?src=https%3A%2F%2Fswissethics.ch%2Fassets%2Fstudienprotokollvorlagen%2F210826_protokolltemplate_weiterverwendung_einw_de-final.docx&wdOrigin=BROWSELINK	https://swissethics.ch/	Secondary Data Use; Study Protocol; Consent
			41	swissethics	template	2021	German	12	Template (Vorlage) "für die Einreichung eines Projekts „Weiterverwendung ohne Einwilligung“ gemäss HFG/HFV. " including sample text and instructions to create a study protocol for the re-use of previously collected data without participant consent.	https://view.officeapps.live.com/op/view.aspx?src=https%3A%2F%2Fswissethics.ch%2Fassets%2Fstudienprotokollvorlagen%2F210826_protokolltemplate_weiterverwendung_art_34_de-final.docx&wdOrigin=BROWSELINK	https://swissethics.ch/	Secondary Data Use; Study Protocol; No Consent
			187	Johns Hopkins IRB	template		English	2	Template "JHM IRB Consent Form Template Language: Open Access Data Sharing" with text samples to include in the informed consent form to allow for data sharing.	https://www.hopkinsmedicine.org/institutional_review_board/forms/open_access_data_sharing_template_language.docx	https://www.hopkinsmedicine.org/institutional_review_board/forms/short_form_translation.html	Data Sharing; Informed Consent
			206	University Hospital Bristol	template	2023	English	2	Form "Project Archieving Record" to log the documents to be archieved. Includes a template for a schedule of archived documents.	https://www.uhbristol.nhs.uk/media/3090904/tmpl_045_project_archiving_record_form_v2.1_22.mar.2023.doc	https://www.uhbristol.nhs.uk/research-innovation/for-researchers/templates-and-sops/templates-and-guidance/	Archiving
			227	University Hospitals Birmingham	template	2014	English	2	Template "Archive Plan" with key points and instructions for how to build a archive plan.	https://www.research.uhb.nhs.uk/downloads/word/rad-temp-archive-plan.docx	https://www.research.uhb.nhs.uk/information-for-researchers/templates.htm	Archiving
			230	University Hospitals Birmingham	template	2014	English	1	Template "Document Archive Inventory List" with a table to report archived items. Does not provide text examples or instructions.	https://www.research.uhb.nhs.uk/downloads/word/rad-temp-doc-archive-inventory-list.docx	https://www.research.uhb.nhs.uk/information-for-researchers/templates.htm	Archiving
30	Control of study implementation	0
31	Documentation	9	226	University Hospital Bristol	guideline	2018	English	2	Guideline "essential research documentation" providing guidance and some examples of good practice for maintaining the sponsors Trial Master file	https://www.uhbristol.nhs.uk/media/3211365/gd_018_essential_research_documentation_v1.0_18.sep.2018.docx	https://www.uhbristol.nhs.uk/research-innovation/for-researchers/templates-and-sops/templates-and-guidance/	Study Documentation
			196	Johns Hopkins IRB	template		English	1	Template for a table to document and report adverse events. Includes some instructions but no text samples.	https://www.hopkinsmedicine.org/institutional_review_board/forms/rf3.doc	https://www.hopkinsmedicine.org/institutional_review_board/forms/short_form_translation.html	Adverse Events
			204	University Hospital Bristol	template	2017	English	1	Template for a table to document and report amendments. Does not include instructions or sample text.	https://www.uhbristol.nhs.uk/media/3090863/tmpl_061_amendment_log_template_for_ctimps_v2.0_25.sep.2017.docx	https://www.uhbristol.nhs.uk/research-innovation/for-researchers/templates-and-sops/templates-and-guidance/	Amendments
			211	University Hospital Bristol	template	2023	English	3	Form "Notification of Serious Breach of Good Clinical Practice or Trial Protocol" to document and report serious breach of good clinical practice or trial protocol identified by the sponsor.	https://www.uhbristol.nhs.uk/media/3091065/tmpl_059_notification_of_serious_breach_v1.3_22.mar.2023.docx	https://www.uhbristol.nhs.uk/research-innovation/for-researchers/templates-and-sops/templates-and-guidance/	Breach of Good Clinical Practice
			195	Johns Hopkins IRB	template		English	1	Template for a table to document and report protocol deviations. Does include some instructions but no sample text.	https://www.hopkinsmedicine.org/institutional_review_board/forms/rf4.doc	https://www.hopkinsmedicine.org/institutional_review_board/forms/short_form_translation.html	Protocol Deviations
			231	University Hospitals Birmingham	template	2012	English	1	Template for a table to document and report handover of responsibilities. Does include some instructions but no sample text.	https://www.research.uhb.nhs.uk/downloads/word/rad-temp-handover-plan.docx	https://www.research.uhb.nhs.uk/information-for-researchers/templates.htm	Task Allocation; Handover
			233	University Hospitals Birmingham	template	2010	English	1	Template for a table to document and report protocol deviations. Does not include instructions or sample text.	https://www.research.uhb.nhs.uk/downloads/word/rad-temp-pregnancy-report-form.docx	https://www.research.uhb.nhs.uk/information-for-researchers/templates.htm	Protocol Deviations
			234	University Hospitals Birmingham	template		English	1	Template for a table to document and report site screening and enrolmnents. Does not include instructions or sample text.	https://www.research.uhb.nhs.uk/downloads/word/rad-temp-site-screen-enrol-log.docx	https://www.research.uhb.nhs.uk/information-for-researchers/templates.htm	Site Screening; Enrollment
			235	University Hospitals Birmingham	template		English	1	Template for a table to document and report trainings. Does not include instructions or sample text.	https://www.research.uhb.nhs.uk/downloads/word/rad-temp-training-log.docx	https://www.research.uhb.nhs.uk/information-for-researchers/templates.htm	Required Courses
32	Adverse Events, Side effects	14	98	UKRI	guideline	2014	English	14	Guidance (Framework) "on the feedback of health-related findings in research" provides additional support information regarding health-related findnigs in research and points to consider when deciding whether individual feedback is appropriate, what information should be included in the informed consent form, illustrated by case studies.	https://www.ukri.org/wp-content/uploads/2021/08/MRC-0208212-Framework-on-the-feedback-of-health-related-findings-in-research-2014.pdf	https://www.ukri.org/publications/framework-on-the-feedback-of-health-related-findings-in-research/	Health-related Findings
			218	University Hospital Bristol	guideline	2021	English	3	Guideline "Guidance on content of Development Safety Update Reports" providing additional support information to create an annual safety report.	https://www.uhbristol.nhs.uk/media/3092840/gd_006_content_of_dsurs_v8.2_14.oct.2021.docx	https://www.uhbristol.nhs.uk/research-innovation/for-researchers/templates-and-sops/templates-and-guidance/	Safety Update Report
			222	University Hospital Bristol	template	2021	English	13	Template "Development Safety Update Report" with clear instructions for what to include/report.	https://www.uhbristol.nhs.uk/media/3092922/tmpl_028_development_safety_update_report_v10.2_22.mar.2023.docx	https://www.uhbristol.nhs.uk/research-innovation/for-researchers/templates-and-sops/templates-and-guidance/	Safety Update Report
			63	swissethics	template	2021	English	3	Form "Investigator initiated trials (IITs) under ClinO: Annual Safety Report" with check boxes and text modules to create an annual safety report to be submitted to the ethics committee once a year.	https://swissethics.ch/assets/Meldungen/clino_annual_safety_report.pdf	https://swissethics.ch/templates/meldungen	Annual Safety Report; IIT
			60	swissethics	template		English	1	Form "Serious Event Report" with check boxes and required text modules to report a serious event to the ethics committee.	https://swissethics.ch/assets/Meldungen/hro_serious_event_form.pdf	https://swissethics.ch/templates/meldungen	Serious Events
			142	Paul Ehrlich Institute	template	2022	English	12	Form "Manufacturer Incident Report for Serious Events and Incidents" reporting template including check boxes and text modules.	https://www.pei.de/SharedDocs/Downloads/DE/arzneimittelsicherheit/ivd-vigilanz/report-form-incident.pdf?__blob=publicationFile&v=3	https://www.pei.de/DE/arzneimittelsicherheit/ivd-vigilanz/meldeformulare/meldeformulare-node.html	Serious Events; Incident Report; Investigator
			143	Paul Ehrlich Institute	template	2023	German	2	Form(Formblatt) "für die Meldung von Vorkommnissen durch Anwendende und Betreiber sowie durch Patientinnen und Patienten oder deren Angehörige nach § 3 oder § 4 MPAMIV" template report form for reporting of incidents by users and operators as well as by patients or their relatives according to § 3 or § 4 MPAMIV. Does not include instructions.	https://www.pei.de/SharedDocs/Downloads/DE/arzneimittelsicherheit/ivd-vigilanz/formblatt-vorkommnisse-sonstige-inverkehrbringer.pdf?__blob=publicationFile&v=8	https://www.pei.de/DE/arzneimittelsicherheit/ivd-vigilanz/meldeformulare/meldeformulare-node.html	Incident Report; User; Operator; Patient
			61	swissethics	template		English	2	Form "ClinO clinical trials: Serious Adverse Event Report for investigational study drugs" with check boxes and required text modules to report a serious adverse event occuring during a investigational drug trial to the ethics committee.	https://swissethics.ch/assets/Meldungen/clino_serious_adverse_event_form.pdf	https://swissethics.ch/templates/meldungen	Serious Adverse Events; Drug Trial
			62	swissethics	template	2022	English	1	Template (Excel file) to report serious adverse events. Does not provide instructions or text samples.	https://view.officeapps.live.com/op/view.aspx?src=https%3A%2F%2Fswissethics.ch%2Fassets%2FMeldungen%2F10-2-mdcg-2020-10-2-clinical-investigation-summary-safety-report-form-v1.0.xlsx&wdOrigin=BROWSELINK	https://swissethics.ch/templates/meldungen	Serious Adverse Events
			141	Bundesinstitute für Arzneimittel und Medizinprodukte	template	2018	German	5	Form to report serious adverse events with check boxes and required text modules. Includes instructions.	https://www.bfarm.de/SharedDocs/Formulare/DE/Medizinprodukte/Meldeformular_Klinische-Pruef_SAE.pdf;jsessionid=12EDB5ABC9C19048DF11E39342D10F17.intranet262?__blob=publicationFile	https://www.bfarm.de/DE/Medizinprodukte/Antraege-und-Meldungen/SAE-melden/klinische-Pruefung/_node.html	Serious Adverse Events
			144	Paul Ehrlich Institute	template	2023	German	6	Form(Formblatt) "Formblatt für die Meldung von schwerwiegenden unerwünschten Ereignissen (SAE) im Rahmen einer klinischen Prüfung oder Leistungsstudie durch Sponsoren nach Artikel 76 IVDR" template report form for reporting of serious adverse events (SAE) in clinical trials or performance studies for use by sponsors according to article 76 IVDR. Does not include instructions.	https://www.pei.de/SharedDocs/Downloads/DE/arzneimittelsicherheit/ivd-vigilanz/formblatt-meldung-sae.pdf?__blob=publicationFile&v=8	https://www.pei.de/DE/arzneimittelsicherheit/ivd-vigilanz/meldeformulare/meldeformulare-node.html	Serious Adverse Events; Clinical Trials; Performance Trials
			220	University Hospital Bristol	template	2021	English	5	Form to report serious adverse events with check boxes and required text modules. Does not include instructions or sample text.	https://www.uhbristol.nhs.uk/media/3092846/tmpl_025_sae_susar_initial_report_v10.2_22.dec.2021.docx	https://www.uhbristol.nhs.uk/research-innovation/for-researchers/templates-and-sops/templates-and-guidance/	Serious Adverse Events
			221	University Hospital Bristol	template	2021	English	3	Form to report the follow-up on serious adverse events with check boxes and required text modules. Does not include instructions or sample text.	https://www.uhbristol.nhs.uk/media/3092884/tmpl_026_sae_susar_follow_up_report_v10.2_22.dec.2021.docx	https://www.uhbristol.nhs.uk/research-innovation/for-researchers/templates-and-sops/templates-and-guidance/	Serious Adverse Events
			219	University Hospital Bristol	template	2022	English	1	Template "for recording Adverse Events" by the investigator. Provides a template table but does not provide instructions or text samples.	https://www.uhbristol.nhs.uk/media/3092843/tmpl_024_adverse_events_template_v10.2_22.apr.2022.docx	https://www.uhbristol.nhs.uk/research-innovation/for-researchers/templates-and-sops/templates-and-guidance/	Adverse Events; Investigator
33	Analysis	1	173	Medizinische Fakultät Uni Heidelberg	flowchart		German	5	Flowchart (Präsentation) "Biometrische Aspekte bei frei formulierten Anträgen" providing additional support information regarding the biometrical aspects to consider for medical research projects including statistical analyses.	https://www.medizinische-fakultaet-hd.uni-heidelberg.de/fileadmin/medizinische_fakultaet/Ethikkommission/Sonstige_Studien/Folien_Biometrie.pdf	https://www.medizinische-fakultaet-hd.uni-heidelberg.de/einrichtungen/zentrale-einrichtungen/ethikkommission/studien/sonstige-studien/antragsunterlagen-vorlagen	Biometric; Hypothesis-testing
34	Scientific publications, communication of results	1	139	Ethik-Kommission Westfalen-Lippe	guideline	2007	German	1	Guideline (Modellklausel) "der Ethik-Kommission zu Publikationen und Kongressbeiträgen in Verträgen über die Durchführung von klinischen Studien" providing additional support information regarding the publication and presentation of research outcomes and the option to make agreements with sponsors regarding these. Adopted by the Legal department of the UKM as well as the KKS Münster).	https://www.aekwl.de/fileadmin/user_upload/aekwl/ethik/Publikation_Musterklausel_German_070803.pdf	https://www.aekwl.de/fuer-aerzte/ethik-kommission/antragsunterlagen-hilfestellung/antrag-nach-amg/	Dissemination; Publication; Conference
35	Ethical justifiability	0
	Other	29	1	AKEK	checklist	2012	German	2	Checklist "Checkliste: Erforderliche Antragsunterlagen für Studien nach AMG" with checkboxes to see if all required documents have been completed for an ethics application for interventional drug studies following German law (AMG).	https://view.officeapps.live.com/op/view.aspx?src=https%3A%2F%2Fwww.akek.de%2Fwp-content%2Fuploads%2FChecklisteAMG05102012.doc&wdOrigin=BROWSELINK	https://www.akek.de/arzneimittelgesetz-amg/	Required Documents; Drug Trial
			2	AKEK	checklist	2022	German	2	Checklist "Checkliste der einzureichenden Unterlagen bei PMCF-Studien innerhalb der Zweckbestimmung und ohne invasive oder belastende Verfahren" to determine whether all required documents for an ethics application ofr a PMCF study without invasive or burdensome procedures have been submitted. Adoped by the German Association of Medical Ethics Committees.	https://www.akek.de/wp-content/uploads/Checkliste-berufsrechtliche-PMCF-Studien-AKEK-2022.pdf	https://www.akek.de/medizinproduktegesetz-mpg/	Required Documents; PMCF Trial
			3	AKEK	checklist	2022	German	7	Checklist "Antragsunterlagen Leistungsstudien mit In-vitroDiagnostika (IVDR)" to determine whether all required documents for an ethics application for a study including in vitro diagnostics have been submitted. Adoped by the German Association of Medical Ethics Committees.	https://www.akek.de/wp-content/uploads/Checkliste-Antragsunterlagen-Leistungsstudien-mit-In-vitro-Diagnostika-IVDR.pdf	https://www.akek.de/medizinproduktegesetz-mpg/	Required Documents; In vitro Diagnostics
			4	AKEK	checklist	2021	German	6	Checklist "Bei der Ethik-Kommission einzureichende Unterlagen für klinische Prüfungen nach Art 62 und 82 sowie 74 MDR, Anhang XV Kap. II" to determine whether all required documents for an ethics application of a clinical trial with medicinal products have been submitted. Based on German law (MPG)	https://view.officeapps.live.com/op/view.aspx?src=https%3A%2F%2Fwww.akek.de%2Fwp-content%2Fuploads%2FCheckliste_Antragsunterlagen-MPDG_ohne-Kommentare_17_06_21-002.docx&wdOrigin=BROWSELINK	https://www.akek.de/medizinproduktegesetz-mpg/	Required Documents; Medicinal Product
			237	WHO	checklist	2023	English	3	Checklist "Submission of new research protocols" detailing required documents and information for an ethics applications.	https://cdn.who.int/media/docs/default-source/ethics/checklist-of-documents-new-submission.pdf?sfvrsn=e615a3eb_6	https://www.who.int/groups/research-ethics-review-committee/guidelines-on-submitting-research-proposals-for-ethics-review#:~:text=The%20Research%20Ethics%20Review%20Committee%20%28ERC%29%20is%20a,participants%20supported%20either%20financially%20or%20technically%20by%20WHO.	Required Documents
			5	AKEK	guideline	2019	German	3	Handout (Handreichung) " für die Bewertung von Phase I-, insbesondere von First-in-Human-Prüfplänen und –Prüfstellen bei gesunden Probanden durch Ethik-Kommissionen" providing guidance and additional support information to ethic committee members for how to evaluate applications for first-in-human/phase 1 studies.	https://www.akek.de/wp-content/uploads/Handreichung-fuer-die-Bewertung-von-FIH-Studien-23.7.20191.pdf	https://www.akek.de/arzneimittelgesetz-amg/	Assessment; First in Human; Phase I
			236	WHO	guideline	2023	English	14	Guideline "Process and criteria for determining the need to submit activities to the WHO Ethics Review Committee (ERC) and/or exemption of protocols from further WHO ERC review". This document is meant for WHO Responsible Officers. It provides advice on processes for submission to the WHO ERC of activities supported financially and/or technically by WHO staff and to clarify decision making for bo…	https://cdn.who.int/media/docs/default-source/documents/ethics/who-erc-submission-and-exemption-advice.pdf?sfvrsn=1a264009_8	https://www.who.int/groups/research-ethics-review-committee/guidelines-on-submitting-research-proposals-for-ethics-review#:~:text=The%20Research%20Ethics%20Review%20Committee%20%28ERC%29%20is%20a,participants%20supported%20either%20financially%20or%20technically%20by%20WHO.	Assessment
			130	Stanford Research Compliance Office	checklist	2022	English	4	Checklist "Protocol Checklist Medical Research, Clinical Investigation" to guide reviewers of ethic applications through the research protocol and confirm that all needed passages are present. Based on US law.	https://stanfordmedicine.box.com/shared/static/e50dlny0g5rzlzmskm2dbvpl7swngi0t.docx	https://researchcompliance.stanford.edu/panels/hs/forms-templates/medical#consent	Assessment
			133	Stanford Research Compliance Office	checklist	2019	English	12	Checklist for reviewers of ethics applications. Lists a number of key aspects the reviewer should consider when evaluating the research proposal and a number of key information that ought to be included in the ethics application.	https://stanfordmedicine.box.com/shared/static/0332cakbro1qe355j5twnxdvpdkcceam.doc	https://researchcompliance.stanford.edu/panels/hs/forms-templates/medical#consent	Assessment
			223	University Hospital Bristol	template	2023	English	4	Template " Scientific Review Form" guiding reviewers of ethics applications through the assessment criteria. Provides structural but no textual guidance.	https://www.uhbristol.nhs.uk/media/3092969/tmpl_004_scientific_review_form_v2.3_22.mar.2023.docx	https://www.uhbristol.nhs.uk/research-innovation/for-researchers/templates-and-sops/templates-and-guidance/	Assessment; Scientific Review
			136	Stanford Research Compliance Office	guideline		English	1	Guideline "Criteria for IRB Approval of Research" for ethic committee members. Lists all requirements that need to be satisfied in order to approve an ethics application. Lists what should be considered but not how it should be considered.	https://stanfordmedicine.box.com/shared/static/qgftz5i38gi4ycntsv37ey4qawkzqf3i.pdf	https://researchcompliance.stanford.edu/panels/hs/forms-templates/medical#consent	Requirements; Assessment
			8	AKEK	template	2005	German	2	Form "Antrag auf zustimmende Bewertung einer klinischen Prüfung mit einem Humanarzneimittel bei der zuständigen Ethik-Kommission Begleitschreiben (GCP-V, § 7, Abs. 2, Ziffer 2) an die federführende (zuständige) Ethik-Kommission" for the cover letter of an ethics application for a investigational drug trial. Provides sample text but no instructions. Outdated.	https://view.officeapps.live.com/op/view.aspx?src=https%3A%2F%2Fwww.akek.de%2Fwp-content%2Fuploads%2Fanl10_begleitschreibenbeteiligte_berlin06_05.doc&wdOrigin=BROWSELINK	https://www.akek.de/arzneimittelgesetz-amg/	Cover Letter; Drug Trial
			179	Albert-Ludwigs-Universität Freiburg	template	2012	German	1	Template (Mustertext) "Antrag auf zustimmende Bewertung einer klinischen Prüfung mit einem Humanarzneimittel bei der zuständigen Ethik-Kommission" regarding the cover letter of an ethics application for a investigational drug trial. Provides sample text but no instructions. Updated version of R8. Outdated	https://www.uniklinik-freiburg.de/fileadmin/mediapool/10_andere/ethikkommission/sonstiges/begleitschreibenff.doc	https://www.uniklinik-freiburg.de/ethikkommission.html	Cover Letter; Drug Trial
			34	ENERI	flowchart		English	200	Flowchart in form of a PDF decision tree to to help researchers, REC and RIO members to think about ethical questions and challenges that might arise during a planned research project.	https://eneri.eu/wp-content/uploads/2020/02/ENERI-Decision-Tree_3.pdf	https://eneri.eu/decision-tree/	Ethics; Best Practice
			93	NHS	tool		English		Tool The Clinical Trials Toolkit provides practical advice to researchers in designing and conducting publicly funded clinical trials in the UK. Through the use of an interactive routemap, this site provides information on best practice and outlines the current legal and practical requirements for conducting clinical trials.	https://www.ct-toolkit.ac.uk/	https://www.hra.nhs.uk/planning-and-improving-research/research-planning/access-study-support-advice-services/	Ethics; Best Practice
			94	EUREC	tool		English		Tool TRREE is a free and open access online training program on research ethics and regulation. TRREE's learning material is currently available in English, French, German, Polish and Portuguese. It also provides access to the national regulation in the participating countries. The training is modular. It includes an introduction to research ethics (module 1), a module on the role and responsibil…	https://elearning.trree.org/	http://www.eurecnet.org/materials/index.html	Ethics; Best Practice; Training
			75	swissethics	flowchart		German	1	Flowchart " zur Unterstützung der Verwendung der Templates" to support researchers in finding the right swissethic templates for their needs.	https://swissethics.ch/assets/other_study_documents/decision-tree_v2.0_28.06.22_de.pdf	https://swissethics.ch/	Template Use
			78	swissethics	guideline	2021	English	5	Guideline in form of a checklist detailing what constitutes an substantial amendment to be reported to the ethics committee and what does not. Based on Swiss law.	https://swissethics.ch/assets/Meldungen/substantial_amendment_yes_no_e.pdf	https://swissethics.ch/templates/meldungen	Amendents
			79	swissethics	guideline	2022	English	3	Guideline on “Substantial modifications to clinical investigations of medical devices" describing the implementation of the Swiss Ordinance on Clinical Trials with Medical Devices ClinO-MD (KlinV-Mep, OClin-Dim, OSRUm-Dmed) regarding substantial modification. Specifies what qualifies as an amendment and what needs to be reported to the ethics committee.	https://swissethics.ch/assets/Meldungen/220302_substantial-amendments_clino-md_v1.1.pdf	https://swissethics.ch/templates/meldungen	Amendents
			80	swissethics	guideline		German	4	Guideline regarding the "Meldungen und Berichterstattungen die Ethikkommission nach der Verordnung über klinische Versuche (KlinV) und nach der Humanforschungsverordnung (HFV)" time until notification after incidents, adverse events, or serious adverse events.	https://swissethics.ch/assets/Meldungen/meldungen_berichte_an_ek_d.pdf	https://swissethics.ch/templates/meldungen	Incidents; Serious Events; Serious Adverse Events; Time until Notification
			100	Canadian Institutes of Health research	guideline	2017	English	168	Handout "International Compilation of Human Research Standards " providing an overview of the legal regulations pertaining to human research standards globally. Includes links o the key organizations, legislations, regulations, and guidelines governing human subject research.	https://www.hhs.gov/ohrp/sites/default/files/international-compilation-of-human-research-standards-2017.pdf	https://cihr-irsc.gc.ca/e/48811.html	Legal Regulations
			119	Stanford Research Compliance Office	template		English	4	Template "Determination of Human Subject Research" presented as a checklist to assess whether IRB review is required as the study qualifies as human subject research. Includes instructions.	https://stanfordmedicine.box.com/shared/static/jm5gac2qyhz80glrmds8uas32fwn87ce.pdf	https://researchcompliance.stanford.edu/panels/hs/forms-templates/medical#consent	Human Subject Research Determination
			192	Johns Hopkins IRB	checklist	2022	English	3	Checklist (Worksheet) to assist in determining if your project is Quality/Process Improvement (QI/PI) versus Human Subjects Research. Asks a number of yes and no question to determine this.	https://www.hopkinsmedicine.org/institutional_review_board/forms/QI_determination_worksheet.docx	https://www.hopkinsmedicine.org/institutional_review_board/forms/short_form_translation.html	Human Subject Research Determination
			164	Universität zu Köln	guideline	2022	German	24	Guideline (Anleitung) " für die AntragstellungAnträge auf Bewertung von klinischen Arzneimittelprüfungenüber das Online-Portal ethikPool". Includes instructions for submitting applications Applications for the evaluation of clinical drug trials via the ethikPool online portal used in Germany.	https://medfak.uni-koeln.de/sites/MedFakDekanat/Forschung/Ethikkommission/ethikpool_anleitung_antrag_amg_v2-07.pdf	https://medfak.uni-koeln.de/forschung/forschungsfoerderung/klinische-forschung/ethikkommission/antragsverfahren	ethikPool; Online Application
			175	Albert-Ludwigs-Universität Freiburg	guideline		German	18	Guideline (Leitfaden) " Antragsteller*innen" includes instructions for submitting applications Applications for the evaluation of clinical drug trials via the ethikPool online portal used in Germany.	https://www.uniklinik-freiburg.de/fileadmin/mediapool/10_andere/ethikkommission/pdf/Leitfaden_ethikPool_Antragsteller_FebV1.7.pdf	https://www.uniklinik-freiburg.de/ethikkommission.html	ethikPool; Online Application
			238	WHO	checklist	2023	English	2	Checklist "Progress reports for continuing reviews and project closures Information to include" listing the information to include in an progress report or project closure report. Does not provide samle text.	https://cdn.who.int/media/docs/default-source/documents/ethics/info-for-erc-progress-reports-v4.pdf?sfvrsn=1f1585ab_3	https://www.who.int/groups/research-ethics-review-committee/guidelines-on-submitting-research-proposals-for-ethics-review#:~:text=The%20Research%20Ethics%20Review%20Committee%20%28ERC%29%20is%20a,participants%20supported%20either%20financially%20or%20technically%20by%20WHO.	Progress Report
			239	WHO	checklist	2020	English	2	Form "Continuing Review Form for PI" to be submitted at the end of each annual cycle. Presents as a checklist.	https://cdn.who.int/media/docs/default-source/documents/ethics/continuing-review-form-for-pis-updated.doc?sfvrsn=1d040d20_0	https://www.who.int/groups/research-ethics-review-committee/guidelines-on-submitting-research-proposals-for-ethics-review#:~:text=The%20Research%20Ethics%20Review%20Committee%20%28ERC%29%20is%20a,participants%20supported%20either%20financially%20or%20technically%20by%20WHO.	Continued Review
			240	WHO	checklist	2008	English	2	Form "Project Closure Form for Principal Investigator" to be submitted upon completion/closure of the project. Presents as a checklist.	https://cdn.who.int/media/docs/default-source/documents/ethics/erc-project-closure-form-for-pis.doc?sfvrsn=7606b3dd_0	https://www.who.int/groups/research-ethics-review-committee/guidelines-on-submitting-research-proposals-for-ethics-review#:~:text=The%20Research%20Ethics%20Review%20Committee%20%28ERC%29%20is%20a,participants%20supported%20either%20financially%20or%20technically%20by%20WHO.	Project Closure
			216	University Hospital Bristol	template	2023	English	3	Template "Research proposal draft template " designed to get researcher thinking about what, why and how they are going to do it, and what resources you need for a research project. Provides prompts and some instructions.	https://www.uhbristol.nhs.uk/media/3091112/tmpl_017_research_proposal_draft_v1.3_22.mar.2023.docx	https://www.uhbristol.nhs.uk/research-innovation/for-researchers/templates-and-sops/templates-and-guidance/	Research Proposal

## Sheet: Legend
Color	Category	Description
	template	Documents providing sample text, instructions, or both. Includes several subcategories such as: 1. Template (Mustertext): Documents providing sample text to be adjusted for the purpose of the research project; Specification only available for German resources. 2. Template (Vorlage): Documents providing instructions for how to report information. Contain less text samples than template (Mustetext)…
	tool	Online tools that aim to support the applicants or ethic committee members in following best practice or preparing documents for the ethics review application.
	software	Software programs that aim to aid the implementation of ethical, good practice
	flowchart	Graphical flowcharts illustrating decision making processes or temporal procedures.
	checklist	Documents containing checklists that are designed for the purpose of either
	glossary	Documents containing glossaries to either provide translations into laypeople terms or definitions of jargon
	guideline	Documents providing additional support information. Includes several subcategories such as: 1. Advice (Empfehlung): Documents containing advice passed by regulatory bodies or umbrella organizations on best practice. Advice is not necessarily binding. 2. Guidance: Documents providing additional support information. Aim not further specified in the document. 3. Guidance (Hinweise): Documents contai…
